# Supplementary material for: Highly efficient genome editing via CRISPR–Cas9 in human pluripotent stem cells is achieved by transient BCL-XL overexpression
Source: Nucleic Acids Res. 2018 Sep 20;46(19):10195–215. doi: 10.1093/nar/gky804 (PMC6212847; doi:10.1093/nar/gky804)
Supplement: Supplementary Data [file gky804_supplemental_files.zip]

Archive with 3 entries (3 files):
- Genome Editing in iPSC NAR Supplementary Info 7-24-2018.pptx
- Supplementary Movie 6 BCL-XL high cell density.mp4
- Supplementary Table 1 Gene expression levels (TPM) of iPSCs at 2, 4, or 8h after electroporation with or without BCL-XL by RNA-seq 7-25-2018.xlsx
