# Supplementary material for: Highly efficient genome editing via CRISPR–Cas9 in human pluripotent stem cells is achieved by transient BCL-XL overexpression
Source: Nucleic Acids Res. 2018 Sep 20;46(19):10195–215. doi: 10.1093/nar/gky804 (PMC6212847; doi:10.1093/nar/gky804)
Supplement: Supplementary Data [file gky804_supplemental_files.zip › Supplementary Table 1 Gene expression levels (TPM) of iPSCs at 2, 4, or 8h after electroporation with or without BCL-XL by RNA-seq 7-25-2018.xlsx]

## Sheet: iPSC-BCL RNA-Seq 2017
Name	Con2h-iPS1	Con2h-iPS2	Con2h-iPS3	NoB2h-iPS1	NoB2h-iPS2	NoB2h-iPS3	BCL2h-iPS1	BCL2h-iPS2	BCL2h-iPS3	NoB4h-iPS1	NoB4h-iPS2	NoB4h-iPS3	BCL4h-iPS1	BCL4h-iPS2	BCL4h-iPS3	NoB8h-iPS1	NoB8h-iPS2	NoB8h-iPS3	BCL8h-iPS1	BCL8h-iPS2	BCL8h-iPS3
MT-CO3	10223.3	5303	9037	9097.1	5628.9	9602.6	9341.1	5175	7992.7	9091.6	4308	9608.5	9290.4	5385	8398.8	7703.5	4967.4	8476.4	9007.1	5068.1	7541.6
EEF1A1	10139.1	9522.1	9909.2	9326.7	9270.3	9197.6	9637	9622.2	9525	9800.8	10258.6	9868.1	9798.3	10062.7	10726.3	10417.9	10130.5	11091.1	10670.6	10836.3	10861.4
MT-CO2	10106	9744.6	9415.8	9134.7	9896.9	9862.2	9203.3	9345	8534	8605	8357.6	9876.1	8449.8	8818.3	9182.6	7456.6	7835.7	8907.9	8690	8692.8	8427.2
RN7SL2	9608.4	6940.9	8297.3	7116.6	4250.5	4432	6317.4	5029.3	9363.3	15598.6	7362.3	3336.2	9259.5	6136.3	4496.6	11273.5	1605.1	5816.7	9488.9	6828.9	6940.9
MT-ND4L	9445.4	11320.7	13866.4	9513.7	12009.9	17895.6	10939.6	11200.7	12318	9322.8	7837.5	13361.8	8964.4	10131.1	11595	8182.3	6169	10900.2	8632.7	9206.9	10730.9
MT-CO1	9352.6	7986.1	8800.8	8652.6	7996.9	8093	8690.7	7969.3	8055.2	8865.7	8058.1	9265.2	9204.5	7943.4	9332.7	7803.4	8255.4	8298.8	8815.8	8349.4	8279.9
MT-ND3	8552.8	8442.4	5896	7134.8	10355.7	7423	7465.4	8741.8	4616.7	6620.3	4925.4	6101.1	6601.2	7270.7	4337.2	5923.4	2814.5	4661.2	7917.8	6720.8	3840.8
RPS27	8497.5	8344.5	7371.3	6889.6	9742.1	8223.6	7038.3	8668.4	5993.1	7293.1	6639	7289.7	7077	8986.1	5866.1	7897.2	5122.4	7389	8633.5	8890.2	6503.8
RN7SL1	7586.5	4922	5978.7	5519.7	2838.9	2866.1	4613.1	3489.1	5814.6	11815.1	5098.1	2001.1	7288.9	3864.9	3114.9	7966.3	1033.8	3483.8	7309.8	4183.6	4386.2
MT-RNR2	7529.3	6586.7	5622.5	6664.4	6806.2	5595.7	7019.9	6698.5	4838.3	7494.2	6123.6	6012.1	7496.2	7237.7	5575.5	6676.6	6695.6	6199	7739	8050.7	5721.3
RNA5-8S5	7336.3	20616.6	5300.2	7890.6	15268.4	7239.8	7721.9	18098.3	8283.4	1906.3	1334.7	2037.2	1644.6	1585.3	2339	1447.9	1412.8	1709.6	1024	1079.4	1002.9
RPL41	6000.2	5692	5340.5	5219.5	6435.6	5594	5256.6	5824.3	4371.3	5438.7	5252.1	5278.5	5558.1	6539.6	4534.7	5798.1	5943.7	5304.5	6408.6	6362.4	5134.7
MT-ATP6	5591.1	5944.6	5656.1	5947.8	5371.7	5995.8	5613.8	5958.9	5963.7	4985.6	5523.3	6371.3	5619	5157.4	6199.2	4625.7	3543.8	5273.6	4961.6	5025	5449.9
RPS29	5219.5	5258.2	4166.7	4290.5	6335.2	4803.9	4076.2	5319.4	3065.6	4209.2	3369.5	4141.5	4821.5	5472.2	3218.6	5080.5	3737.4	4132.3	6025.5	5386.5	3395.4
RPL31	4791	4584.2	4367.5	4179	4702.4	4205.6	4569.6	4615.8	3991	4344.3	4548.6	4330.7	4369.2	4975.7	4211.4	4511.5	4321.5	4454.9	4606.6	5065.2	4221
RPS23	4244.2	3917.3	4062.9	3885.1	3974	3972.3	3926.8	4001	3717.5	3926.9	4082.2	3987.3	4134.5	4323.5	4133.3	3946.3	4913.3	4117.9	4183.6	4336.8	4019.3
RPL7	4128.6	3752.9	3797.7	3659.1	3695.3	3325.5	3781.8	3982.3	3633.1	3780.7	3946.9	3541.5	3576.2	3748.6	3509.4	3719.7	3447.9	3780.2	3847.7	3976.5	3640.2
RPL37A	4096.1	3882.1	3682.9	3598.3	4228.8	3713.5	3413.4	4225.1	3262.9	3715.7	3815.6	3729.5	3974.9	4302.8	3487.8	3963.7	4492.3	3691.4	4215.3	4298.5	3546.9
RPS3	4021.7	3860.9	3792.6	3734.5	3850.9	3473.2	3716.5	3938.5	3607.3	3623.6	4166.5	3715.9	3805.7	4121.9	3864.3	3587	4598.1	3766.4	3703.9	4162.6	3766.2
RPS9	4015.3	3773.6	3901.4	3814.8	3792.3	3704.5	3944	3824.4	3813.2	3972.5	4332.4	3923.2	3996.8	4282.5	4067.9	4157.6	5467.7	4066	4205.1	4474.8	4064.8
MIR3648-2	3979.7	14001.6	3023.2	4070.5	9454.9	2498.5	3191.2	15344.7	7777.4	1089.5	2000.1	1344.9	965.6	703.5	2383.8	508	1388.8	904.5	416	846.9	1211.5
MIR3648-1	3979.7	14001.6	3023.2	4070.5	9454.9	2498.5	3191.2	15344.7	7777.4	1089.5	2000.1	1344.9	965.6	703.5	2383.8	508	1388.8	904.5	416	846.9	1211.5
RPS21	3724.5	3460.7	3178.9	3080.8	4037.1	3479.7	3077.2	3759.6	2772.4	3246.9	3098.9	3341.9	3306.9	4031	2666.6	3604.5	3029.6	3402.7	3884.2	4084.3	3048.4
RPL8	3712.1	3687.9	3595.5	3478.4	3756.7	3300.2	3395.9	3870.8	3362.8	3489.5	4216.8	3645.1	3646.5	4297.6	3587	3754.5	4996.3	3847.8	3865.6	4591.9	3946.3
RPS18	3706.1	3812.3	3386.3	3363.3	4274.1	3603.5	3394	3840.9	2816.3	3393.7	3517	3329.4	3370.7	4261.6	2933.5	3487.7	3926.8	3323.6	3776.7	4148.2	3135.7
RPS11	3610.6	3462.1	3508.8	3295.8	3556.7	3285.5	3291.2	3562.1	3320.4	3353.1	3841.2	3451.7	3381.4	3845.6	3457.4	3355.1	3751.1	3450.5	3437.1	3897.6	3556.6
RPS24	3598.2	3580	3342.2	3184.8	3912.2	3581.8	3411.4	3517.7	2888.9	3265.7	2905.3	3257.9	3175.7	3680.5	2883.4	3404.4	2749.8	3445.5	3549.4	3542.3	2995.1
NPM1	3584	3354.5	3032.2	3290.2	3342.4	3115.4	3329.2	3440.5	2748.1	3007.2	3024.7	2892.1	3341.2	3286.6	3111.2	2902.4	3846.9	2928.2	2998.5	3041.7	2557.7
RPL35	3573.7	3442.6	3458.7	3297	3670.6	3339.7	3143.9	3546.1	3007.2	3320.8	3597.3	3326.4	3469.9	3952.5	2926.2	3701.8	4671	3415.3	3650	4190.3	3432.4
ACTB	3519.9	3954.5	3749	3903.7	4092.9	3656.6	3790.5	3959.1	3932.8	4245.2	4344.3	4232.1	4143.9	3916.9	4241.4	4792.2	4713	4763.8	4245.7	3684.6	4867.5
PTMA	3456.4	3347.7	2539.8	3176.9	3383	2453.1	3210.2	3333.6	2185.7	2556.6	2677.6	2148.5	2706.3	2796.9	2116.5	2289.3	1481.6	1837.5	2262.8	2550.4	1769.5
RPL4	3413.4	3389.6	3326.9	3156.9	3550.6	3220.8	3301	3348.2	3093.1	3157.3	3353.8	3269.9	3209.6	3553.9	3378.6	3238.7	3876.5	3471.9	3152.6	3477.6	3286
HNRNPA1	3400.6	3409.2	3419.6	3239.9	3436.9	3250.8	3379.1	3420.6	3155.3	3280.6	3303.1	3307.2	3371.4	3401	3421.4	3009.5	3103.8	3186.2	3024.2	3253.6	3022
RPL13A	3363.2	3263.1	3337.3	3224.8	3296.7	3084	3096.6	3402.5	3343.3	2970	3909.6	3246.7	3266.7	3546.7	3404.1	2836.2	5289.7	3031.2	2841.4	3490.8	3371.7
PPIA	3299.1	3093.2	2963.3	3101.7	3184.7	2973.5	3224.5	3047.5	2576.2	3142.5	2923.5	2836.8	3296.5	3407.1	2797.1	3357.2	3435	3123.6	3541.3	3440.6	3041
RPS2	3279.8	3474.6	2739.7	3226.7	3456.1	2697.3	3088.5	3510.4	2609.8	3269.9	4158.1	2801.3	3452	3998.5	2718.3	3429.9	5798.8	2951.3	3503.8	4307	3036.5
RPL39	3274.2	3277.7	2715.8	2580.7	3922.8	2994.5	2881.4	3282.3	2165	2723.2	2330.2	2646.4	2678.6	3577.2	2113.4	3021.7	1989.3	2697.8	3511	3362.5	2285.7
MT-RNR1	3239	2620.6	2271.2	2569	2526.3	2408.1	2733.7	2383.3	1986.9	2339.7	1331.8	2201.5	2121.7	1599.9	1778.2	1888.6	1234.3	1956.4	1962.4	1575.9	1409.6
MT-ATP8	3211.3	4136.5	3158.3	3858.7	3622	4575.6	4010.8	3871.8	3351.4	2802.4	3300.1	3766.3	4226	3811.5	4930	2627.1	4640.2	3051	3118.3	3296.8	3208.2
RPL17	3190.4	2949.9	2954.7	2930.3	2970.8	2756.4	2845.3	2956.3	2685.7	2872.9	2963.4	2887.3	3020.6	3193.3	2816.4	2939.3	3204.2	2977.5	3097.1	3283.6	2921.2
RPL27	3150.6	2872.1	2862.6	2854.2	3025.3	2668.9	2712.6	2909.8	2507.8	2773	2845	2705.3	2813.6	3137.7	2554.9	2905.2	3325.2	2847.6	3029	3253.9	2739.2
RPL34	3133.4	3100.3	2749.8	2726.8	3411.1	3097.1	2983.8	2989.6	2334.1	2780.9	2506.9	2711.3	2684.8	3282.1	2520.1	2887.6	1834.2	2790.6	3200.5	3150.6	2426.6
GAPDH	3078.7	3747.2	2927.1	2898.9	3704.2	2618	2830.2	3905.6	2882.2	2940.4	4878.8	2909	3133.8	4136.5	3231.2	3365	5271.5	3410.4	3295.3	4580.6	3542.3
RPL18A	3067.7	2894.2	3181.9	2959.2	2909.9	2769.3	2698.4	3056	3084.4	2912.2	3652.1	3130.8	3002.3	3234.5	3134.6	2913.8	4238.4	3112.1	2789.4	3355.5	3374.6
MT-ND1	2966.6	2963.3	2352.5	3351.9	2940.5	2723.5	3514.8	2859.6	2324.6	3431.8	2371.5	2785.1	3362.7	2428.7	2346.5	2837.7	1912.5	2004.2	2957.9	2315.3	2026.8
RPL3	2963.4	3007.7	2930.4	2805.5	3083.2	2853	2870	3019.5	2891.6	2794.4	3066.1	2895.3	2792.3	2933.6	3108.4	2795	3248.4	2982.1	2763	2793.5	2839.1
ACTG1	2941.9	2866.1	2943.3	3157.2	2975.6	2984.3	3063.4	2811.4	3228.8	3649	3273.5	3250.9	3352.7	2594.7	3232.1	4149.9	4481.3	4213.7	3308.8	2566.4	4453.4
RPL13	2848.3	2093.6	2168.7	2710.8	2140.2	2019	2545.3	2170.6	2191.9	2732.8	2751.7	2180.9	2771.6	2335.5	2307.3	2693.5	3804.7	2204.6	2732.5	2373	2486.5
MT-CYB	2836.6	2897.4	3014.7	2715.4	2817.9	3125.5	2759.6	2857.3	2800.2	2640.7	2679	3214.3	2641.7	2750.1	2962.9	2404.2	2981.8	2814.6	2753.6	2893.7	2731.5
RPS17	2797.6	2814.5	2582	2497.5	2900.4	2697	2617.5	2773.9	2340.6	2565.2	2880	2552.7	2775.8	3177.4	2596	2822.7	3158.1	2730.7	3042	3274.8	2814.4
RPL36A	2676.4	2650.9	2348.6	2224.9	3065.5	2693.9	2343.1	2670.1	1897.4	2383.4	2068.8	2295.9	2226.9	2982.4	1945.2	2616.4	2073.8	2497.9	2958.5	2777.7	2135.6
RPL10	2632.7	2672.8	2736.1	2492.2	2777.9	2689.3	2500.1	2673.8	2477.7	2566.1	2845.4	2667.8	2587.1	2981.1	2609.2	2644.4	3159.7	2841	2756.8	3087.6	2837
RPLP0	2626.4	2458	2650.8	2532.7	2465.5	2457.5	2469.9	2481.4	2616.8	2572.1	2925.9	2617.4	2618.1	2757.8	2808.8	2700.6	3580.3	2845.2	2713.5	2999	2987.9
RPL11	2620.9	2569	2511.9	2401.5	2705.8	2565.9	2435.1	2585.3	2203.1	2446.7	2494.4	2496.6	2533.7	2878.7	2414.9	2518.5	3088.6	2592	2724	2846	2450.6
RPS15	2588.8	2573	2571.2	2425	2668.4	2523	2295.8	2601.2	2301	2414.4	2712.8	2510.4	2444.2	2831.7	2270.2	2434.8	3012.9	2552.5	2501.6	2813.1	2602.3
RPL23	2554.2	2512.4	2358.8	2276	2718.4	2409.2	2353.4	2529	2037.7	2280.2	2211.4	2267.2	2308.7	2728.3	2100.5	2297.2	2130.9	2300.8	2485.2	2627.1	2178.6
RPS12	2522.2	2508.1	2459.7	2296.7	2625.8	2536.2	2312.3	2505.2	2118.4	2371.4	2352.7	2483.2	2380.5	2758.9	2306.5	2490.1	2798.4	2615.7	2688.2	2827.9	2462.7
MT-ND6	2463.9	2907.3	3133.6	3119.4	2530.7	3203.6	3407.2	2663	3011.1	3210.4	2391.9	3326.6	2965.3	2526.3	2882.3	3120.2	573.2	2307.4	3233.2	2397.3	2704.5
RPL12	2448.3	2794.4	2490.4	2266.4	2946.3	2529.8	2323.7	2760.4	2219.1	2345.7	2727.4	2490	2346.3	3062.3	2331.7	2445.4	2705.7	2571.4	2558.7	3106.8	2547.5
RP11-148B6.1	2432.4	2225.5	2272.6	2210.9	2585.3	2324.2	2219	2205.9	1816	1976.9	1888.7	1997.3	2426.4	2776.7	1987.5	1715.7	1504.2	1235.7	2347.1	2584.6	1474.9
RPL35A	2408.3	2310.9	2111.5	2135.8	2463.2	2182.2	2210.4	2272.3	1859.8	2194.9	2199.7	2130.6	2297.9	2592.8	2042.9	2345.4	2585.2	2303.7	2611.5	2636.1	2128.1
MT1G	2385.3	273.5	3638.8	3269.3	322.5	4620	3440.6	452.4	3096.5	7811.9	4043.3	6217.7	7017.3	5624.5	4771.7	7939.1	3366.1	6414.8	8973.9	5644.2	5471.2
RPL30	2378.4	2336.7	2303.1	2160.9	2427.2	2337.1	2177.8	2314.3	2040.6	2153	2242.4	2252.1	2267.2	2682.3	2131	2318.4	2478.4	2277.8	2444.1	2698.9	2258.7
RPL26	2365.9	2231.5	2234	2111.7	2369.4	2175.9	2129.2	2269.2	1966.9	2202.7	2246	2150.2	2149.4	2489	2044.4	2292.5	2484.5	2326.5	2460.7	2586.9	2236.9
RACK1	2340.1	2195.7	2450.8	2284	2300.9	2238.6	2238.9	2304.9	2358.3	2317.8	2759	2376	2332.7	2542.5	2490.9	2362.5	3194.8	2563.8	2302.7	2550.7	2685.4
RPS10	2312.7	2109	2110.6	2145	2202.5	2026.5	2171.8	2122.5	1948.6	2167.1	2221.3	2033.5	2211.6	2340.6	1952.4	2200.8	2222.7	2106.8	2336.1	2375.5	2124.6
TMSB4X	2292	2563.7	2562.4	2167.2	2643.4	2515.3	2287.1	2561.3	2360.9	2488.9	2794.9	2703.2	2362.3	2955.5	2785.2	2841.6	3033.3	3214.5	2861.3	3087.4	3233.3
RPS19	2283.7	2461.1	2481.9	2110.5	2553	2482.4	1992	2542.8	2321.1	2205.9	2711.4	2497.5	2266.4	2894.1	2466.3	2274.3	3285.5	2606.5	2505.3	3097.9	2797.9
RPS16	2248.6	2506.2	2271.1	2123.7	2477	2101.3	2018.8	2641.4	2073.7	2095.9	2858	2195.6	2147.9	2844.4	2153.5	2190.3	3184.6	2236.5	2256.5	2962.9	2329.7
RPL18	2240.3	2073.1	2273.4	2085	2166.3	2048.7	2108.3	2165.3	2151	2115.2	2495.5	2225.1	2188.3	2413.5	2261.2	2121.5	2922.4	2272.2	2158.9	2563.5	2340.2
RPS8	2236.5	2293.9	2165.8	2026.7	2415.3	2186.5	2117	2319.9	1939.7	2126	2248.9	2155.4	2138	2599.8	2123	2146.9	2199.5	2246.3	2363.9	2623.9	2228.7
RPS20	2235.5	2168.7	2181.4	2026.3	2275.3	2128	1950	2226.3	1940	2062	2189.4	2156.8	2139.1	2454.6	2023.5	2118.5	2457.4	2194.9	2335.8	2540.2	2223.6
MT-ND2	2178.4	2139.9	2042.1	2167.9	2170.6	2490.9	2236.7	2127	2022.5	2073.7	1757.4	2297.2	2181.1	1812	2156.2	1733.8	1792.1	1887	1919.4	1674.7	1803.6
RPL24	2176.1	2013.6	2036.6	1931.4	2132.9	1947.9	2003.1	2076.6	1780.6	1974.2	1976.4	1957.7	1994.8	2144	1857.1	2021.6	2514.7	2013	2066.6	2181.7	1947.1
POU5F1	2168.9	2302.5	2390.7	2222.3	2243.3	2281	2290.9	2327.3	2405.5	2257.9	2755.9	2376.5	2268.5	2538.4	2609.1	2358.4	3570.9	2529.6	2465.1	2713.3	2617
RPS3A	2112	2223.9	2069.4	1919.8	2383.5	2152.8	1998.6	2182.9	1802.9	1934.4	1985.2	1990.1	1952.8	2452.1	1912.7	2034.3	1914.7	2081.5	2189.9	2448.6	1980.9
RPL7A	2084.1	2109	2050.7	1917.5	2198.6	1970.7	2022.1	2078.6	1766.9	1877.9	1897.1	1898.6	1895.4	1982.9	1806.2	1813.5	2177.8	1916	1882.2	1878.1	1799.2
RPL10A	2080.3	1980	2024.3	1969.9	1992.7	1931.6	1928.8	1988.1	1907.2	2043.5	2195	2071.1	2093.1	2147.7	2143.7	2074.6	2862.8	2155.2	2136.4	2281.8	2137.8
ENO1	1995.5	1768.8	1926	1850.5	1707.7	1719.7	1862.5	1824.1	1957.4	1964	2320	1953.9	1992	1942.7	2213.9	2246.5	2804.1	2316.6	2129.1	2192.6	2391.2
MT-ND4	1989.5	2616.8	3437.7	2105.2	2562.2	3906	2171.4	2597.9	3432.7	2012.9	2289.7	3573.8	1923.9	2434.5	3424.9	1824.6	1972.8	3037.6	1920.4	2301.2	3141.2
RPL9P9	1968.2	1873.7	1842.9	1770.8	1948.9	1903.9	1903.9	1809.8	1642.9	1852.4	1787.7	1818.3	1797.5	2046.1	1783	1874.3	1819.5	1903.3	2017.9	2090.8	1764.1
RPL29	1952.1	1959.1	1953.7	1780.7	2021.1	1877	1809.2	1914.8	1700	1767.5	1855.8	1866.3	1819.5	2063	1723.8	1800.7	2155.8	1874.6	1766.2	1985.4	1821.8
RPS15A	1952	1813.8	1766.3	1781	1946.5	1839.4	1793.4	1844.1	1565.4	1797.9	1754.2	1733.1	1870.8	2089.4	1583.2	1878.5	1859.4	1729.3	1988.1	2133.4	1699.3
RPS6	1931.4	1844.6	1808.5	1834.5	1909.9	1798	1885.8	1873.7	1654	1870.2	1910.9	1783.8	1905.2	2052.6	1819.7	1967.7	2552.2	1948.9	2055.7	2102.1	1934.7
RPL15	1902.6	1915.2	1822.8	1810.9	2045.9	1912.1	1851.5	1907.3	1629.1	1767	1843.1	1833.7	1885.6	2236	1721.4	1772.8	2576.9	1800.2	1876.8	2164.7	1762.5
HNRNPA2B1	1858.4	1735.3	1748.5	1784.4	1769.5	1738.5	1849.1	1737.5	1609	1687.9	1560.9	1684.7	1736.6	1678.3	1641.4	1436.6	1189.2	1436.9	1422.9	1470.3	1286.8
RPL38	1851.8	1754.1	1671.3	1761.4	1792.8	1575.4	1642	1814.1	1388.2	1634.9	1713.9	1592.8	1891.3	1896.9	1603.5	1698.4	2368.5	1691.5	1823.9	1897.3	1618.4
AC004057.1	1818.9	1243.5	1539	1697.8	1227.3	1207.6	1803.1	1370.8	1198	1844.1	1278.7	1293.1	1735	1337.1	1172.9	1541.9	1117.6	1254.1	1731.9	1435.1	1271.4
HSP90AB1	1801.7	1907.3	1830	1736.3	1864	1747.4	1788.7	1886.2	1794.4	1643.9	1777.6	1780.9	1751.2	1827.6	1874.4	1540.9	1450.4	1765	1552.9	1705.3	1684.6
TPT1	1795.5	1855.9	1700.6	1717	1903	1791.7	1825.6	1796.8	1579.9	1785.9	1787.7	1736.9	1772	2028.2	1808.1	1876	1969.7	1895.1	2057.9	2120	1839.9
RPL19	1789.1	1733.4	1736.9	1655.9	1890.4	1775.5	1707.8	1746.5	1510.1	1666	1719.8	1679.5	1734.1	1937.3	1516.7	1672.1	2127.5	1771	1810.8	1928.3	1692.7
RPS27A	1741	1775.8	1680.1	1661.8	1717.3	1635.9	1638.5	1735.5	1581.6	1717.7	1821.8	1742.1	1800.6	1953.4	1687.1	1771.1	1712	1723.2	1810.8	1965.7	1756.4
RPL27A	1729	1658.1	1652.5	1540.9	1823.1	1744.8	1582.3	1637.3	1401.9	1567.5	1532.4	1636.3	1621.5	1868.1	1498.7	1638.9	1620.4	1679.4	1837	1804.9	1558.9
LDHB	1700.1	1608.2	1512.1	1543.3	1661.6	1477.5	1580	1607	1379.5	1501.1	1474.2	1453.4	1526.8	1598.4	1468.9	1479.1	1380.8	1474.3	1533.8	1590.5	1360.3
FTH1	1697.5	1804.3	1983.4	1822.4	1851.1	1965.4	1845.9	1799.7	1828.8	2253.6	2172.8	2182	2174.3	2254.6	1970.2	2688	2672.3	2961.9	2661.7	2433.7	3064.7
CD24	1645.4	1947	1880.6	1545.8	1938.1	1684.7	1645.3	1898.4	1635.8	1423.4	1539.9	1591.8	1376	1427.9	1501.5	1286.7	1394.5	1479.6	1213.9	1303	1321.5
RPL6	1641.6	1593.5	1571.8	1529.1	1655.3	1493.7	1563.3	1595.4	1422.2	1568.2	1567.6	1491.9	1551.2	1654.7	1502.6	1606.9	2089.2	1626.9	1605.2	1671.5	1531.7
RPL37	1631.2	1717.3	1432.2	1353.2	1931.4	1615	1433.2	1712.5	1153.6	1441.3	1316.9	1447	1586.8	1900.7	1229.6	1626.4	1794.7	1429.6	1809.9	1765.4	1244.8
EEF2	1625.8	1560.1	1659.6	1631.8	1491.4	1496.6	1541.1	1585.2	1825.1	1542.2	1909.4	1716.9	1595.9	1493.6	1820	1466.1	1982.6	1594.1	1325.3	1528.4	1699.2
RPLP1	1613.7	1562.1	1505.3	1508	1687.1	1587.6	1553.5	1526.4	1307.6	1469.9	1462.5	1515.9	1548.3	1800.6	1368.8	1564.5	1736.5	1524.8	1770.7	1739.1	1477.8
RPL5	1612.1	1561.9	1553.5	1500.1	1580.9	1497.6	1511	1582.1	1495.6	1515.8	1558	1530.8	1542.3	1672.4	1564	1524.6	1557.3	1589.3	1579	1725.9	1544.5
RPL23AP42	1589.4	1599	1552.6	1460.7	1661.9	1671.1	1625	1517.1	1340.9	1530.6	1386.8	1396.4	1478.1	1587.8	1383	1435.9	1689	1501.3	1598.6	1500.1	1369.4
YBX1	1586.7	1461.1	1554.2	1533.7	1478.9	1413.2	1564.8	1508.2	1515.7	1568	1666	1540.3	1596.8	1592	1603.7	1687.7	2125.2	1775.5	1650	1752.3	1788.8
MT1X	1584.2	261.7	2468.4	2109.5	309.2	3126.6	2262.6	371.1	2145.8	4995	2637.7	4179.7	4876.6	3429.8	3364.2	4558.1	2089.2	3925.4	4953.7	3190.5	3367.3
PFN1	1573.7	1524.3	1593.2	1599.8	1429.2	1378.6	1538.3	1544.3	1654.7	1642.2	2129.5	1645.6	1702.9	1706.2	1864.5	1805.8	2804.6	1838.4	1760.2	1882.6	2051
RPS5	1559.8	1428.8	1479.8	1462.2	1452.3	1347.2	1366.7	1471.5	1355.4	1439.5	1619.4	1442.9	1473.6	1541.3	1435.3	1441.4	1938.7	1484.9	1447.9	1644	1520.5
HMGA1	1545.4	1446.7	1617.9	1615.8	1433.2	1483.8	1576.2	1482	1653.1	1681.8	1944	1730.1	1765.6	1702.4	1740.1	1914.3	2534.9	1887.9	1815.1	1880.4	2111
EEF1G	1520.2	1338.3	1425.8	1408.4	1338.4	1324.6	1424.4	1320.2	1384.9	1402.3	1466.6	1386.3	1462.6	1413.9	1468.3	1373.4	1635	1391.5	1399.5	1384.8	1422.8
YWHAE	1513.5	1494.6	1313.2	1410.8	1470.1	1289.9	1495.9	1500	1290.8	1388.5	1486.9	1316	1491.4	1499.4	1443.6	1281.4	1369.6	1311.3	1322.8	1500.5	1218.9
SNHG5	1482.8	1187.1	1513.3	1340.4	1333.1	1541.6	1362.4	1235.4	1362.6	1349.7	1198.8	1532.4	1323.1	1356.2	1380.7	1602.9	1103.3	1644.5	1653.8	1431.9	1555.8
RPSA	1476.1	1443.5	1413.8	1395	1471.9	1372.8	1374.2	1427.8	1330	1389.9	1528.9	1419.8	1421.5	1561.2	1472.7	1435.3	1897.4	1485.2	1483.2	1584.7	1483.2
TUBA1B	1472.5	1421.5	1270.1	1343.1	1463.9	1223.2	1375.1	1409	1157.2	1311.3	1433.6	1227.6	1391.2	1459.8	1186	1358.9	1781	1288	1339.5	1406.2	1236.3
MT-TP	1462.8	759.2	756.6	1209.2	829.4	768.1	1357	659.2	533.4	1378	676.2	649.3	1517.6	987.1	547.4	1855.4	1057.1	1062.8	2300.6	1181.7	938
HMGB1	1448.4	1331.3	1246.6	1317.4	1357	1224.2	1390.3	1308.9	1110.7	1247.5	1108.6	1148.2	1287	1213.6	1138.3	1251	917.5	1226.7	1194.2	1101.7	1044.5
RAN	1432.3	1263.7	1213.2	1332.3	1260.6	1151.6	1340.9	1308.9	1163.4	1131.4	1328	1170.4	1265.7	1259.4	1295.2	1131.5	1574.8	1230.7	1033.7	1250.7	1135.8
RPS14	1422.6	1417	867.7	1304.3	1602	933.6	1327.3	1460.2	754.8	1339.4	1371.5	890.2	1369.5	1624.6	817.1	1409.9	1486.7	911.4	1480.4	1553.5	847.2
RPS28	1419.9	1348	1332.1	1269.6	1462.7	1231.8	1106.6	1406.2	1206.4	1301.7	1401.3	1321.7	1391.1	1456.1	1261.4	1369.4	1419.5	1184.3	1385.7	1591.9	1325.4
UBA52	1379.8	1242.2	1391.6	1241.6	1313.4	1323	1239	1285.6	1328.2	1318.1	1427.1	1427.1	1341.8	1402.1	1384.3	1345.3	1660.5	1431	1439.3	1479.9	1541.4
TMSB10	1364	1509.9	1338.3	1252.9	1530.5	1265.9	1221.5	1577.9	1149.9	1306.8	1444.4	1365.4	1364.5	1521.2	1189.4	1558.3	1412.5	1573.2	1473.3	1525.7	1388.6
COX7C	1357.6	1316.5	1211.6	1174.9	1364.6	1219.4	1222.7	1294.1	1077.4	1186.1	1184.6	1174.1	1245.4	1369.3	1143.8	1271.5	1048.7	1211	1397.4	1430.3	1112.1
TUBB	1357.5	1326.6	1233.7	1276.1	1306.4	1119.6	1301.5	1286.5	1087.5	1172.5	1175.8	1087.1	1216.6	1154.6	1084.8	1260.4	1355.5	1236.8	1159.6	1025.3	1091.1
HNRNPC	1357.4	1264.5	1261.4	1273.3	1274.2	1227.4	1349.2	1290.4	1188	1303	1290.3	1238.2	1353.5	1347.8	1322.9	1247.9	1218.5	1196	1260.6	1332.4	1140.8
MT-ND5	1348.6	1451.2	1735.7	1705.4	1301.1	1770	1838.9	1307.7	1663.9	1727.3	1281.5	1735.9	1593.7	1345.3	1530.4	1749.5	629.5	1411.1	1831.4	1304	1548
RPS13	1348.3	1461.6	1275	1222.8	1553.3	1355	1241.2	1439.7	1081.6	1262.2	1298.5	1293.3	1307.9	1653.2	1168.3	1275.7	1523.9	1253.6	1396.9	1607.9	1212.9
RPL14	1337.6	872.5	1020.2	1256.3	895.1	946.2	1215.3	877.6	919.7	1263.7	971.6	981.4	1274.7	964.5	937.8	1305	1242.6	1058.3	1339	1013	1057.9
EIF5A	1315	1198.9	1264.9	1295.6	1116.9	1122.9	1268.1	1197.5	1263.5	1373	1480.9	1315.8	1382.2	1346.2	1328.5	1475.8	1678	1404.6	1374.6	1463.3	1463.7
H3F3B	1308.9	1191.8	1287.8	1328.7	1170.9	1152.6	1349.5	1294.1	1279.8	1465	1572.8	1366.5	1570.1	1442	1620	1613.9	2410.5	1665.9	1787.6	1819	2041.9
RPL32	1289.9	1291.6	1265.1	1224.8	1407	1214	1162.6	1334.3	1118.6	1243.4	1356.4	1271.3	1328.7	1503.5	1190.4	1314.7	1865.7	1302.8	1431.1	1536.5	1308.9
H3F3A	1275.4	1244.7	1112.1	1161.4	1302	1095.7	1158.9	1246.5	1007.6	1128.6	1172	1107	1167.3	1321.5	1061.2	1124.3	1032.4	1097.8	1238.4	1355.1	1074.1
RPL21	1259.5	1185.8	1189.3	1116.5	1233.8	1272.4	1151.3	1108.6	1054.6	1123.6	1100.6	1169.2	1145.4	1288.7	1122.5	1187.5	1150.1	1218	1215.6	1248.3	1135.2
RPL28	1239.1	1208.7	1319.1	1278.5	1200	1131.8	1131.7	1299.9	1285.4	1250.7	1520.8	1324.2	1314.5	1282.3	1299.6	1166.3	1906.1	1248.6	1141	1256.9	1367.5
SET	1236.8	1206.2	1134.4	1175.1	1214.3	1152.2	1273.1	1174	1058.2	1120	1079.5	1116.5	1177.4	1245.9	1171.4	1080.1	1007.8	1138.8	1108.8	1240.7	1084.3
RPS25	1223.5	1184.6	1115.7	1077.6	1234.2	1099.2	1107.2	1176	995.9	1023.8	1047.6	1067.4	1114.3	1218.5	1077.1	1057.9	1129.4	1063	1136.7	1180.1	1054.5
RPS7	1221.3	1192.5	1173.7	1119.8	1277.2	1215.1	1139.5	1172.5	1013	1152.4	1110.4	1196.4	1180.2	1395	1069.5	1207.8	1427.9	1230.4	1298.3	1403.8	1214.1
RPS4X	1206.1	1162.9	1201.2	1183.7	1201	1149.3	1260.7	1198.4	1058.6	1151.4	1190.3	1140.8	1189	1288.8	1145.2	1144.2	1544.8	1168	1220.5	1236.8	1163.1
H2AFZ	1181	1034.5	1057.2	1113.5	1050.3	1032.6	1128.4	1049.3	961.5	1066.6	1068.3	1010	1097.5	1141.1	1032	1077.9	1206.2	1069	1053.3	1099.4	954.8
FTL	1176.4	1170.3	1359	1219.4	1264.3	1407.9	1223.5	1206.3	1328.5	1432.2	1548	1543.4	1441.4	1543.4	1457.8	1875.1	2139.6	2166	2042.8	1867.3	2539.9
RPLP2	1160.9	1248.7	1167.6	1060.6	1439	1280.3	1063.4	1283.7	1014.1	1062.4	1115.9	1205.8	1200.6	1436.6	1025	1107.2	1303.2	1172.3	1227.6	1395.8	1103.6
MYL6	1139.8	1144.7	1003.5	1052	1187.7	989.4	1122.2	1115.1	859.2	1099.2	1083.5	975.6	1071.4	1141.1	939.2	1274.1	1039.2	1195.8	1297.5	1172.2	1096.7
GSTP1	1136.7	1054.5	1088.1	1055.1	1055.5	972.5	1029.7	1065	1054.8	1054.8	1247.4	1092.2	1099.7	1174.5	1171.9	1123.3	1447.3	1221	1203.7	1289	1286.8
PRDX1	1129.2	1032.7	1003.5	987.9	1064.8	984	1046.6	1020	889.3	972.2	872.5	953.5	1014.2	1022.7	940.3	1054.2	965.7	1069.5	1111.1	993.1	972
NDUFS5	1109.7	1075.4	946.7	948.7	1110.1	865.3	957.7	1115.2	854.3	953.9	1046.3	887.5	937.4	1124.9	835.9	981.7	740.4	929.7	1045.5	1159	877.7
PABPC1	1086	950.2	1137.8	1185.1	866.7	937.1	1036	986.8	1294.7	1148.4	1375.9	1249.1	1297.6	1015.4	1313.6	1231.6	2020	1279.2	1069	1155.2	1473.6
NME2	1074.4	1005.4	875.8	998.4	995.1	839.3	981.4	1013.7	807.6	1017.9	1063.5	839.5	1045.3	1112.5	855	1073.6	1224	870.7	1105.5	1162.2	892.6
ALDOA	1068.8	1085.6	1171.2	1101.6	1094.4	1120.3	1126.4	1120.8	1181.1	1133.7	1337	1222.6	1194	1194.6	1292	1451.9	1509.4	1618	1290.6	1320.6	1604
UBB	1057.3	974.1	948.2	1035.6	1009.7	917.3	997	995.3	926.6	1022.5	1085.6	961.5	1128.8	1160.6	1017.4	714.3	1243.7	778.1	881.9	1149	911.9
LIN28A	1054.1	1039.3	1076.5	1076.9	1008.6	1043.6	1096.2	1001.8	1057.6	996	1059.2	1038.1	1103.3	1068	1133.8	847.6	900.9	886.7	867.1	943.3	870.4
NACA	1032.2	1015.9	1084.1	975.3	1028.3	1101.2	1029.2	1005.7	975	964.4	1024.7	1038.8	1005.6	1069	1085.8	900	1124.7	1043.3	967	1062.2	1005.9
MORF4L1	1017.3	915.8	934	988.4	885.1	892.7	979.9	959.9	897.5	992	1047.9	914.1	968.3	941.3	1045.2	938.1	1212.3	944.9	807	930.1	863.3
EIF4A1	993.2	890.4	936.7	1014.9	798.7	832.7	1001.7	885.4	1012.6	974.1	1133.2	941.6	1001.2	954.1	1088.1	1046.2	1210.4	1124.2	1023	1069.8	1173
ATP5J2	991.7	977.9	884.4	958.8	1002.2	819.2	975.6	987.8	905.9	916.8	1033.1	866.6	975	1081.9	968	955.5	979.7	855.5	947.1	1064.6	882.5
RPS26	967.6	658.2	593.5	780.9	751.8	690.5	872.4	608.6	490.2	785.2	480.8	575.2	763.5	678.1	501.7	785.1	362.8	606.3	996.7	646.6	514.3
RPL22	954.4	984.9	962.2	915.2	999.2	966.2	1025.1	996.7	869.2	935.9	966.1	917.8	968.1	1093	1004.3	943.7	1046.5	967.2	1044.7	1057.8	920.5
SNRPN	945.5	846.2	967.3	932.9	826.1	885.9	913.9	869.9	1008.1	890.7	1007.7	972.5	926.5	896.6	1037.9	872.1	999.1	947.3	842.7	938.1	1001.4
RPL36	905.5	927	796.1	838.9	1070.1	898.7	807.3	948.7	691.4	829.1	835.9	865.6	897.4	1080.8	704.5	875	1032.7	855.5	949.5	1062.5	812
FUS	905.4	859.2	1015	984.8	832.8	935.4	986.6	856.9	968.3	1101.2	1120.8	1064.1	1132.2	1084.7	1042.7	1304.9	1150.4	1292.2	1199.9	1198.1	1272.4
HNRNPD	903.7	873.3	928.9	956.5	848.6	887.7	950.2	880.3	927	941.3	947.5	944.2	1012	972.2	936.6	927.1	816.8	898.2	890	926.1	869.7
OAZ1	898.1	855.8	930	926.2	874.9	882.9	914.2	853.8	914.7	948.7	1082.7	949.3	982.7	1099.3	928.9	994.6	1297.9	1015.7	1032.3	1154.5	1107.4
UQCRH	893.1	820.3	798.8	803.5	897.7	844.1	848.7	809.6	658.8	785.9	655.6	753.8	788.5	872.5	706.5	792.4	625	753.4	903.7	815.1	677.1
MIR663A	888.9	3058.8	893.1	760	2334.6	686.7	658.8	3352.8	1613.7	255.9	345.5	316.3	185.3	153	454.9	157.3	113.2	270	128.3	216.3	231.4
LLNLF-96A1.1	871	673.9	8950.9	7814	8478.1	6292.9	6684	427.8	697.3	545.3	6830.1	5019.9	5278.2	4937.6	3958	7828.2	5608.5	535.2	7740.4	4453.6	4811.7
GNAS	869.9	849.2	958.3	950.6	808.2	831.7	929.2	863.7	1034.7	895.8	1033.5	967.4	896.9	855.1	998.1	889.6	1033.1	964.6	810.3	862.3	984.6
HSPD1	858.5	858.2	761.9	776.8	887.4	793.6	836.9	850.6	721.7	699	705.5	714.2	705.3	770.6	717.3	640.6	603.7	680.9	637.1	691.2	604.3
CFL1	857	890.3	797.3	856.9	855	737	824.8	926.9	787	831.1	1005.4	800.2	886	862	814.1	856.9	1366.1	851	808.9	889.4	868
BTF3	855.6	786.5	727	794.1	823.6	735.3	834.1	765.6	661.1	764.2	731.6	704	825.7	860.7	710.3	752.6	813.3	736.4	851.1	839.9	687.8
HSPA8	852	1362.6	688.2	842.1	1319.9	671.9	878.8	1369.3	588.9	625.5	716.9	526	606.3	533	466.7	1414.3	1166.7	1667.1	1111	728.5	1297.7
APOE	842.5	827.6	891.6	831.7	825.6	823.4	806.6	827.1	892	796	974.6	875.7	833.5	874.2	902.6	767.5	1249.8	889.8	755.6	875.9	959.2
HNRNPK	841.5	823.5	806.5	833.6	795.5	795.5	869.6	795.8	771.8	870.5	850.4	804.2	895.5	872.8	847	804	883.2	811	804.1	869.8	776.4
SRSF3	831.3	779.7	728.4	841.6	748.8	708.9	844.5	796.2	710.7	850.9	902.4	799.5	882.9	808.1	862.9	1059	1286.7	1055	932.9	886.8	994
RPL23A	825.2	800.9	778.7	733	894.8	804.6	723.5	828.2	629.8	758.2	670.6	791.6	728.7	818.2	653.5	760.5	706.8	762.2	818.4	773.8	689.3
PGAM1	815.4	763.5	743.8	768.7	768.6	706.3	759.7	772.9	725.8	716.3	770.2	721.6	761.9	779.1	751.2	670.3	846.6	675.7	674.7	750.1	675.9
PTMS	812.2	801.7	991.3	869.1	741.2	818.5	804.2	858.9	1108.4	861.8	1104.1	1022.9	825.2	830.3	1076.8	771	814.4	953.2	767.2	895.2	1081.6
HSP90AA1	809.7	772.5	595.3	739.2	803.3	612.2	774.4	772.6	555.2	650.1	621.4	559.3	634.4	677.5	598.8	560	502.8	525.7	569.8	600.3	480.4
CALR	807.5	864.1	752.1	762.9	841.8	721.9	775.7	860.3	746.9	629.9	770.6	708.4	679.1	778.3	727.1	466.7	624	571.9	473.3	667.8	556.4
TPM3	798.7	716.8	744.6	752.9	716.8	702.2	817.2	737.7	711.4	767.9	768.5	727.2	812.5	766.3	718.6	757.3	781.1	787.8	754.3	767.7	728.9
SERF2	772.9	739.8	720.3	749.9	728.7	677.3	720	760	696	734.1	858.7	710.2	751.9	764.7	762.5	726.3	854.4	718.5	742.5	777.6	731.9
UBL5	752.6	659.4	733.8	681.7	705.5	635.8	605.5	695.4	664.2	694.6	765.1	677.1	702.1	758.8	685.5	705.1	535.9	666.4	782.9	855.6	695.5
MFGE8	742.8	846.6	904.8	856.7	769.6	908.3	809.1	797.3	1097.1	746.6	890.7	974	772.6	802.8	1009.8	755.8	689	899.9	755	870.1	1039.2
FBL	740.8	658.8	721.7	720.3	600.2	656.4	754.6	659	713.4	712.8	801.1	716.6	751.3	709.9	753.2	683	827	682.9	661.9	722.6	710.2
SNRPB	725.6	636.7	700.6	693.3	608.5	605.9	703.4	646.1	681.6	698.5	799.7	685.2	729.2	714	742.5	700.1	737.6	678.1	644	719.5	660.1
SEPHS1	719.2	663.4	802	684.6	655.1	755.6	686.9	657	782.7	629.6	684.2	747	623.8	654.9	792.5	536.3	605	610.8	498.1	573.6	548.3
USMG5	717	597.9	578.6	606.9	706	598.8	592.3	607.8	485.1	617.9	556.5	541.4	634.3	726.5	468.9	689.8	496	591	785.7	700.3	535.4
MIF	710.6	717.5	760.9	671.9	762.6	671.5	585	780.2	712	632.7	931.1	782.8	664.7	829.3	741.3	672.4	1148	742.7	693.3	860.3	841.9
ATP5B	692.9	660	635.3	642.7	653	612.6	659.5	631.8	583.5	656.3	663.7	617.1	669.2	719.5	610.8	654.6	723.8	642.6	676.1	723.5	636.7
HNRNPAB	689.7	624.9	656.6	678.9	626.7	621.7	692.7	629.4	633.5	666	662.8	651.8	720.3	670.2	659.5	688.8	780.8	693	654.7	664.1	694.1
NAP1L1	689.6	652.7	694.3	658.2	672.8	684.5	694.6	631.8	612.9	630.9	531.4	636.6	671.5	627.8	652.3	574.9	602.8	626.6	611.5	612.7	590.1
NCL	684.7	716.7	664.9	711.5	722.4	660.4	740.5	683.3	631.4	694.9	592.4	649	662.9	601.2	649	695.4	630.6	824.9	691.4	614.8	702.6
EIF4G2	683.2	624.6	711.8	682.1	566.4	647.7	724.4	623.1	746.8	705.6	763.2	690.9	734.2	681.8	735.1	759.4	790.5	824.2	619.1	719.3	814.9
LRRC75A-AS1	673	752.9	769.1	652.2	804.9	820.1	656.5	743.1	705.6	677.6	772.8	801.1	686.2	875.5	782.6	796.3	1053.8	946.9	835.5	916.2	900
MT1H	670.6	56	1384.8	992.8	73.5	1643.1	968.2	125.9	1073.1	2684.7	1432.3	2258.8	2403.3	2222	1615.2	2898.1	1201.6	2458.4	3425.4	2473.8	1938.9
EEF1B2	670.3	594.1	616.1	627.9	652.8	653.8	659.4	595	571.3	621.5	659.3	600.3	657.7	701.9	610	702.6	892.8	692.5	765.3	765	703.3
HNRNPA3	668.8	629.6	664.6	654.5	636.5	657.2	682.1	616.7	614.9	640.2	617.6	651	649.8	666.2	669.6	515.5	495.5	572.6	528.1	579.8	523.5
CLDN6	667.6	641	641.5	659	618.7	595.3	668.6	631.5	615.5	718.7	725.1	631.6	733.5	649.3	630.6	781.7	781.3	791.9	764	707.1	759.5
FAU	661.7	654.8	629.8	623.1	712.4	649.7	610.2	640	520.3	628.1	610.4	623.9	702.5	737.1	591.4	685.1	807.6	676.1	764.9	747.9	631.1
HNRNPH1	658.6	772.4	664.2	744.3	715.4	679.7	771.5	748.4	685.8	731.3	712.4	664	717.2	709.2	686.1	794.8	617.1	820.5	798.3	759.1	803.4
NASP	657.8	699.6	516	645.6	699.8	527.5	696.6	656.2	506.2	465.9	350	417.7	475.9	338.8	391.6	371.3	249.9	378.2	325.4	265.5	299.9
SLC16A1	652.5	561.8	582.2	568.8	555	509.9	574.2	596.6	558	386.2	382.2	442.1	403.1	388.9	469.5	323.9	334.5	407	266.7	296.3	300.7
ATP5I	650.8	631.4	482.9	554.8	765.2	568.2	500.8	623.7	381.9	507.7	519.8	475	580.5	727.4	413.7	579.8	544.9	472.6	675.2	655.2	404.5
PKM	646	527.1	572	654.5	506.5	535.3	634.2	540.7	594.8	676.4	607.4	594.4	632.3	550.4	652.6	759.9	501.8	663.7	709.2	607.9	716.3
UBC	643	467.3	619.1	682	476.8	653.9	698.8	486	632.3	933.6	747.2	776.2	973.3	832	859.3	400.1	516.5	442.9	509.7	647.9	573.9
HNRNPL	640.2	612.4	589.4	627.4	569.1	576	641.2	594.7	663.9	599.4	667.1	631.9	593.5	582.4	683.9	589.7	499.9	588	495	529.5	518.8
PCBP2	640	736.4	696.8	713	726.1	691.4	722.5	732.3	712.7	681.3	759.3	718.2	697.8	733.3	742.6	572.7	621.2	586.3	534.1	618.6	543.2
ILF3	639.1	606.6	645.4	685.7	561.9	603.4	650.2	621	722	718.4	760.8	706.6	732.8	650.4	795.9	668.8	712.5	689.8	587.5	683.9	686.2
TPI1	638.9	657.5	628.5	591.8	658.7	625.8	622.4	639.7	607.6	557.2	645.3	623.1	593.2	675.4	631.9	568.9	717.3	624.9	571	654.7	611.2
COX8A	636.6	566.4	554.8	555.2	586.8	575.9	551.2	570.5	514.7	585.2	566.4	565.9	624.4	662.6	520	532.6	687.9	527.4	637	654.8	551
TKT	634	626.5	707.7	653.7	599.8	650.6	627.9	618	711.9	619.9	751.5	723.6	677.7	663.2	715.8	682.9	1066.7	793	639.9	705.9	852.1
KHSRP	632.5	631.9	613.4	709.5	576.8	588.5	671.7	632	695	615.6	764.9	649.2	669.8	615.7	690	567.5	750.6	583.6	494.9	565.2	601.3
GAS5	624.5	730.5	706.6	645.9	778.8	797.7	646	717.3	719	737.3	852.7	817	650.7	915.2	750.2	924	765	939.9	930.1	1015.7	854.9
RP11-138I1.4	611.7	524.4	570.6	597.3	473.7	519.9	619.5	531.3	617.7	608.6	719.2	613.7	637	647.1	737.6	427.9	598.5	493.5	508.9	679.3	614.5
SLIRP	611.4	546.5	512.9	530.4	590.2	564.6	496.7	547.7	426.5	521.8	479.6	518.5	533.9	590.7	474.1	548	541.5	500.7	606.2	584.4	469.8
ANP32A	610.8	563.3	528.6	563.3	540.9	480.7	583	561	496.3	471.6	508.3	475.5	519.5	488.5	493.8	443.1	433	439.5	424.9	423.3	360.5
MT1E	610.4	54.2	647.9	808.3	70.5	845.9	805.9	106.3	564.9	1773.4	657.9	1129.8	1789	968.2	965.9	1862.5	709.1	1184.3	2408.6	1045.6	1087.1
CALM1	609.3	577.3	549	561.7	535.3	523.1	520.1	519.8	499	518.1	531	522.4	542.3	526.1	542.8	502	556.9	572.5	505	534.3	541.7
PRMT1	606.7	551.7	582.3	616.7	532.7	518.5	596	561.3	593.7	627.7	724.3	592.5	611	581.6	613.6	650.4	801.1	630.1	585.2	613	620.2
MARCKSL1	606.3	575.6	558.8	606.5	555	492.3	591.6	569.3	565.7	530.6	626.4	541.8	567.2	522.6	582.6	525.1	674.1	527.5	489.6	489.3	514.9
TRIM28	603.9	570.4	612.2	650.2	547.2	550.7	616.5	594.3	697	638.5	781.8	632.2	626.7	596.5	684.1	674	779.9	680.4	592.3	633.7	708.2
UGP2	598	674.3	644.5	561.6	691.5	669.5	594.2	692.5	623.4	445.8	570.5	573.8	471.5	565.5	602	378.1	348.5	497.7	361.6	413.4	454.3
SEC61G	597.7	593.6	583	517.4	627.7	624.9	577.4	572.2	525.9	573.6	547.3	551.7	529.1	644.7	567.4	595.1	290.5	647.9	681.7	673.2	566.8
HSPE1	596.7	566.4	497.7	541	558.4	497.3	564.7	557.8	447.2	437.1	441.3	437.3	484.3	498.9	466.6	381	482.8	356.7	385.5	413.6	335.6
SERBP1	595.4	580.3	535.6	548.7	597.4	528.2	588.1	593.1	504.3	502.7	487.2	506.1	519.3	505.1	496.8	490.5	521	513.9	450.5	448.4	451.1
CSDE1	595.2	567.7	636	581	541	582.6	577.5	546.9	598	571.2	569.1	602	608	579.1	605.6	575.3	584.4	639.8	524	559.9	556.3
EIF1	592.1	515.3	617	659.3	560.2	687.1	677	517.7	638.9	664.1	673.2	655.8	690.6	772.8	693.8	737.8	705.7	692.4	784.5	791.2	727.6
HNRNPU	588.7	569.8	541	592.7	577.9	547.9	619.5	559	518.8	579.9	498.8	527	600.8	523.5	525.1	597.3	503.9	609.9	600	506	577.4
TMA7	586.3	583.6	545.7	527.6	610.6	568	555.7	577.3	456.3	546.4	548.4	546.9	589.7	670.4	502.7	623.7	567.5	555.6	705.5	702	567.3
HNRNPM	582.9	537.2	527.5	599.6	511.7	487	586.5	541.5	535	545.4	515.7	510	559.5	485.1	506.2	500.1	513.2	475	453.9	437.1	427
BSG	582.2	570.6	608.1	571.1	550.5	550.9	550.3	563.5	650.6	559.4	690	613.5	601.5	625	652.2	592.3	801.7	653	599.6	709.2	718.6
YWHAZ	576.4	515.3	583.8	585.2	511.1	575	620.8	517.3	575.6	680.4	580.3	601.8	680.3	601.4	652.1	690.7	609.9	696	686.2	639.1	746.7
CCT5	570.4	564	524.2	546.5	544	529.2	564.5	551	495.8	535	545	497.6	558.7	599.5	532.1	533.3	585.3	523.9	517.6	567.6	490.4
SCD	566.8	511.3	565	596.5	496.3	552.2	624.7	503.6	568.1	627.8	579.7	562.6	677.2	592	619.2	696.1	559.6	774.6	687	645.7	774.5
RANBP1	548.9	534.4	502.8	546.7	537.8	497.3	556.4	511.7	464.2	543.4	526	512.4	564.3	581.7	487.8	532.6	617.1	503.1	496	521.7	474.4
COX6A1	547.2	523	510.6	490.3	543.7	475.8	491.3	533.1	448.6	488.8	494.3	464.7	497.2	578.3	448.1	496.1	537.1	492.1	569.7	574.7	479.4
ITM2C	543.1	464.8	573.3	543.5	425.1	473.7	519.1	485.4	623.8	524.3	637.6	545.2	557.1	535.3	616.8	449.8	728.7	479.4	434.1	553.6	522.8
GJA1	537.8	557	610.5	488.9	560.4	570.7	533.2	548.8	521.5	406.3	427.9	486	434.4	428	505.5	350.1	369.6	513.8	311.6	344.8	402.2
EEF1D	535.9	535.4	565.6	555.1	581.8	576	536.3	525.4	536.4	597.1	568.6	612.4	565.3	598.6	522.8	602.7	517.4	585.2	545.4	611.8	586.6
ATP5A1	533.3	503.5	494.2	503.7	496.5	482.2	497.4	498.2	467.2	470	491.1	482.9	483.5	512.6	479.6	442.8	484.6	453.8	442.4	486	429.7
LSM7	531.3	484.1	477.6	481.7	496.9	458.2	483.9	526	435.8	491.2	492.5	436	441.6	527.9	412	506.9	457	466.6	499.5	530.1	459
DDIT4	524.9	255.2	486.5	685.4	276.4	620.1	659.8	343.6	660.9	411.9	453.5	401.3	458.7	464.4	443.5	298.6	373.1	323.2	369.6	456	417.1
DNMT3B	523.2	561.5	504.3	526.4	532.5	484.2	524.6	544.6	542.6	401.9	471.8	469.5	393.8	339.2	470.9	386.1	407.7	480.4	276.2	281.1	353.7
UCHL1	522.9	594.7	598.1	556.5	580.6	572.2	568	564	551.1	635.4	673.4	639.7	595.7	635.7	608.6	825.3	750.4	924	736.8	720.3	834
HMGN1	521.4	464.7	442.4	496.4	441.5	459.3	523.7	459.6	430.3	461.3	443.5	424.6	502.8	506	508	421.7	446.6	387.3	464.8	472	396.9
ATP5G2	520.9	495.9	457	476.3	540.4	449.6	483.3	506.2	419.6	467.3	499	448.4	482.9	539.9	432.3	438.5	547.4	417.4	480.1	505.2	400.9
CCT7	519.1	479.7	457.6	496	449.1	432	487.6	482.8	484.3	491.7	529.1	451.8	519.4	509.1	507.3	463.3	726.5	444.3	451	533.3	486.8
COX4I1	516.9	501.8	495.2	493.5	519.5	490.3	490.2	508.5	467.6	481.2	523.8	504.7	518.9	568.5	479.3	499.7	712.5	491.2	526.2	579.2	509.6
DDX5	513.5	504.5	492.3	523.6	517.9	503	556	466.2	488.9	538.6	467.7	463.8	554.2	444.8	479.3	587.2	479.7	561.2	491.6	463.6	540.7
PSMA4	511.6	483.5	436.8	454.1	517.7	433.2	490	482.3	407.3	426	444.9	413.7	427.6	488.5	429.2	409.3	350.3	430.8	430.1	466.8	371.8
RPL9	511.5	542.9	452.8	466.7	636.7	510.1	497.2	566.9	426.5	502	440.6	447.8	509.1	604.9	431.3	577.2	568.8	468.1	623.6	591.5	423.2
DYNLL1	509.7	450.2	490.7	475.2	481.7	469.2	485.1	477.3	482.6	455.5	508.4	510.8	476.2	593.5	490	398.1	537.4	449.7	444.4	552.6	494.8
HDAC2	507.8	484.8	457.4	464.2	493.3	498.5	482.7	501.9	476.8	459.7	469.3	451.7	467.8	477.3	476.3	404.2	389.3	380.2	409.8	468.9	360.7
SNRPD2	506.6	495.9	436.6	444	521.6	425.5	427.4	497.5	393.2	450	494	410.2	471.3	543.3	390.2	461.5	462.8	401.8	470.3	540.5	398.4
FDFT1	505.5	386.2	491.3	552.3	387.6	464.9	535.9	398.4	541.1	599.9	667	550.9	633.4	600.8	614.3	696	860.5	752.5	623.4	611	799
MIR663AHG	503.6	2208.8	498.3	493.3	1909.9	541.5	442.3	2117.8	803.2	196.6	218.6	236.8	137.5	151.2	216.4	106.2	157.9	166.1	74.8	141.6	148.3
PPP1CC	502.2	467.3	429.9	484.6	447.7	472.2	482.5	476.9	448.8	393.9	408.4	427.6	406.9	451.7	428.7	325.1	338.1	354.3	303.7	351.4	309.7
TUBB2B	500.7	492.4	533.2	527.7	484.4	472.8	489.3	506.2	548.7	557.9	691.3	565.6	571.3	494.7	613.3	724.6	785.4	813.6	589.1	556.4	777.7
BEX3	497.1	442.8	483.5	479.8	445.6	467.8	487.3	452.6	449.8	494.9	523	491.1	534.1	519.8	509.6	560.1	597.6	578.9	557.2	548.7	539.6
SLC25A3	491.8	501.6	472.7	474.8	478.2	501	503.6	465.3	445.4	443.4	435.1	478.3	473.1	467.2	452.6	420.7	558.6	446	423	426.6	442.9
MDK	490.9	501.3	468.6	490.5	486.5	433.3	495.1	504.1	458.1	526.1	611.9	480.2	524.4	591.5	485.6	557.3	648.1	508.7	559.1	652	572.8
LDHA	489.7	490	467.9	469.9	479.8	436.8	451.8	476.2	454.2	389.5	445.8	426.5	448	446.3	465.6	387.2	458.8	379.1	374.1	431.7	409
RARRES2	487.8	535.7	483	465.5	518.9	455.6	472.1	531.1	470.6	479.7	588.2	476.8	483.5	576	462.9	451.4	648	447.3	447.9	576.1	447.8
PTBP1	487.4	451.2	463.4	522.9	404	437.2	527.5	444.4	529.7	515.5	551.6	487.2	535.5	409.1	562.8	453.4	735.3	469.2	393.2	431.8	451.2
DPPA4	483.8	517.8	538.5	525.3	494.1	579.1	535.2	503.4	563.2	504.5	524.1	530.9	450.1	477.9	510.3	559.1	459.9	585.1	497.5	452.1	548.2
HMGCS1	483.5	315.2	496.7	610	327.9	506.2	631.7	329.9	530.2	828.4	499.7	592.2	791.8	499.5	654	710.5	420.7	822	656.4	454.7	803.5
ATF4	482.2	494.6	422.1	501.6	487.3	411.5	509.9	467.1	409	494.8	493	436.2	479.5	433	460.7	641.6	553.4	647	618.9	525.2	635.9
NME4	481	452.7	426.6	474.3	424.8	369.1	460.4	458.8	455.5	462.4	566.9	423.6	488.1	488.2	505.4	431.3	630.3	413.2	426.3	493.3	452.3
EIF3E	476.9	445.7	429.1	437.5	450.8	428.6	457.3	439.2	408.4	420.4	383.1	405.2	408.9	413.5	423.6	391.3	340.9	396.5	413	404.5	373.9
SRP9	469.2	411.3	446.3	410.9	453.1	474.4	460.9	414.1	417.5	433.2	386.3	437.5	416.8	457.6	448.8	382.3	410.9	405.3	416.1	435.8	373.1
CALM2	467.9	434.4	410.7	427.9	439.8	418	463.8	430	372.4	490.7	441.7	422.5	422.5	402	423.1	559.8	481.1	578.2	492.5	451.9	460.3
APEX1	467.3	416.3	431.6	456.6	402.3	411.4	462.8	417.6	427.6	419.4	438.9	415.5	433	401.3	441.9	377.4	388.5	382.8	351.7	347.2	373.2
SLC25A5	461.8	352	414.5	436.4	355.3	406	453.1	358	394.7	418.6	352.2	408	449.8	373.9	418.6	382.8	363.2	382.3	407.5	367.4	402.7
UBE2S	456.5	381.5	441.9	469	349.2	390.8	406.4	422.4	484.7	442.9	684.6	473.4	527.4	488.8	568.2	512.8	1447.4	537.4	427.5	560	578.8
STMN1	451.4	432.1	372.3	393.6	467.7	371.6	434	433.2	327	377.2	362.8	344.9	381.3	420.6	359.9	319.9	376.3	314.8	331.9	359.1	287.7
EIF4B	448.5	445.1	431.1	462.3	410.1	419	448.5	442.2	459.4	404.3	424.5	398.6	411.2	360.9	413.8	371.2	420.7	367.5	347.6	320.9	350.8
SNRPG	447.9	388.5	374.4	403.8	413.2	378.7	399.2	392.1	334.1	392.7	333.4	345.8	411	431.5	349.6	358	323.5	311.9	402.7	408.1	310.6
CNBP	446.3	370.6	441	433.9	374.1	446.6	450.5	369	419.3	494.8	469.9	481	504.3	502.1	487.7	510.6	543.1	509.9	498.9	525.7	461.8
PTGES3	445.1	421.4	422.2	423	431	429.5	449.1	421	397	412	382.5	403.4	433.2	439.9	413.1	348.2	363.2	373.2	393.3	413.3	347.7
PPIB	444.4	428.3	440.4	422.8	441.2	398.2	427.3	421	378.4	404.1	438.2	394.8	428.3	439.9	410.7	361.5	436.9	370	374.8	413.8	360.4
SSBP1	441.8	393.9	399.5	391.2	399.1	397	430.8	399.9	353.3	417.6	363.8	392.9	406.4	402.2	370	429.8	362	415.4	434.2	403.8	374.2
FOXD3-AS1	440.4	383.1	458.1	413.8	431.1	443.5	435.2	409.4	410.6	381.1	411.3	439	419.2	476.9	438.2	332.8	297.7	309.1	340.4	424.6	284.8
SLC25A6	439.5	482.4	462	449.8	472.2	426.5	420.7	496.7	486.8	415.3	539.2	466.6	431.2	447.1	500.8	392	644.3	463.1	391.2	447.5	511.7
UBE2D3	439.3	402.9	427.6	429.7	376	402.9	428.6	397.6	446.8	401.5	471.3	433.5	427.6	429.3	483	381.5	541.5	391.7	351.8	403.4	409.3
HMGN2	438.8	456.1	355.7	413	467.1	355.4	448.9	445.4	321	465.6	468.6	378.8	505.1	573.9	363.7	527.5	561.6	443.7	567.7	631.9	433.1
MT2A	437.9	53.2	670.3	705.1	74.7	854.3	669.9	105.4	619.4	1693.8	869.4	1298	1760.2	1162.1	1069	1669.4	1107.9	1243.3	2025.3	1188.8	1291.7
ATPIF1	436.5	380.1	417.1	403.9	396.4	402.9	402.4	431	364.1	408.2	408.1	428.6	445.9	487.3	383.9	412.4	479	420.2	475	510	420.9
TPM1	436.3	423.5	422.9	459.2	407.9	480.5	472.7	424.3	490.1	482.3	434.8	479.6	427	379.8	471.1	510.2	439.2	481.1	395.4	378.8	413.2
PODXL	435.2	459	498.1	476.8	422.9	503.1	471.7	436.6	543.7	424.5	443.6	483.9	393.9	363.9	474.9	500	398	509.1	424.9	385.5	513.2
ATP5H	433.7	394	413.1	386.5	393.1	387.7	376.3	381.9	373.7	385.6	419.5	408	384.7	426.3	399	379.1	463.9	423	401.3	455.9	403.3
PAICS	432.8	428	227.8	391.3	415.6	218.1	402	413.3	222.6	382	352.4	211.2	383	397.5	208.8	323.1	337.1	198.5	314.6	357	173.6
Metazoa_SRP	432.1	324.2	597.7	493.6	334.5	655	468.4	308.6	751.5	591.4	355.6	710.8	482.3	434.7	504.7	474.3	157.5	440	429.3	430.7	528.5
HNRNPH3	429.6	432.8	398	430.1	440.4	416.1	452.4	431.8	381.2	443.6	439.1	403.6	457.2	495.3	417.1	423.5	419.5	416.2	446.9	466.7	409.8
HSP90B1	423.9	471.6	428.5	416.3	485.1	414.5	433.7	476	410.1	343.9	376.7	360.4	364.3	418.3	404.8	250.9	290.1	301.9	277.9	372.9	310.9
MGST1	419.6	426	412.3	424.3	437.8	426.7	404.2	408	386.1	397.2	392.3	417.4	430.8	442.7	415.9	388.5	343.2	459.1	415.3	449.8	409.6
TARDBP	416.4	410.9	385.3	379.7	387.9	369	402.2	409.7	373.1	293.8	324	319.5	324.6	307.7	339.8	215.6	209.2	237	170.2	191.9	196
PTP4A2	415.7	377.4	455.7	418.7	389.2	426	393.7	399.7	458.8	443.4	468.5	479.6	474	444.3	452.6	403.1	731.5	460.2	417.9	440.6	453.9
PARK7	415.7	361.5	395	396.2	368.2	360.9	395.7	382	381.5	405.3	401.6	382.3	408.7	398.2	398.8	427.3	466.6	406	433.3	417.4	406.5
C1QBP	415	363.7	373.4	390.2	383.6	362.1	399.1	358.1	346.3	398.1	368.5	369.7	395.3	391.9	352.1	409.5	446.2	383	391.4	398.8	360.4
OAZ2	414.3	389.7	406.7	406.1	394.3	412.5	429.6	378.9	388.5	380.6	391.4	385	379.6	415.9	376.5	330.8	312.2	336.4	319.4	352.8	298.9
CCT2	412.9	344.5	342.6	378.4	355.7	338.6	402	342.8	337.7	399.2	372.2	359.4	386.4	373.2	371.8	412.6	397.9	393.9	391.1	375.8	344.5
XRCC6	412.6	355.4	393.6	390.2	362.4	383.6	410.5	355.4	374	396.8	368.7	367.5	411.5	405.8	385	394	391.5	403.3	400.5	394.7	374.7
SLC3A2	412.3	332.3	471.5	471.4	322.3	495.4	458.3	340	539	582.1	647.2	578.1	581.9	588.4	610.1	699.3	792.3	632	653.3	645.6	670.6
MORF4L2	411.5	454.4	402.6	411.4	434.2	429.9	400.5	470.8	401.6	404	379.1	377.9	346.6	343.5	347.7	366.3	273.8	380.7	316.3	283.4	338.3
RP11-701H24.7	411.3	443.4	726.9	384	513.4	762.1	429.1	462.9	601.9	462.8	354.2	387.5	419.2	365.6	411.1	503.6	149.6	659.9	408.5	330	641.1
SNHG6	409.6	435	403.4	364.5	398.1	390.1	372.2	417.6	334	405.9	365.2	393.5	392.3	440.3	369	462.3	378.3	470.9	477.1	475.5	394.7
MCM4	409.1	359.2	337.1	387.9	303.2	301.3	404.6	332.2	350.9	359.6	325.7	327.3	322.5	254.7	365.3	215.6	251.5	240.8	191.5	238.4	226.8
42980	408.2	459.6	454.5	416.5	444.6	421.8	410.4	456.3	433.1	396.7	425.7	419.3	405.6	442.1	392.4	402.4	426.6	432.3	336.2	442.3	387.6
PSMA7	408	381.1	381.4	388.8	371.8	332.3	366.4	370.9	356.4	372.2	426	365.5	400.6	425.4	378.8	385.6	477.6	403.2	389.9	440.5	421.4
EIF3M	406.8	380.3	379.7	369.6	381	386.4	389.7	374	371.5	368.5	388.8	380.7	371.2	385.3	372.9	397.5	385.6	411.1	376.7	380.2	374.4
PSMB4	405.7	364.4	392.8	390.7	361.7	361.7	389.4	359.7	363.1	401.7	420.4	371.7	404.5	399.9	392	388.8	478.9	394.2	399	412.1	408.6
FADS2	403.8	321.7	381.7	404.6	301.8	368.3	397.4	319.2	434.5	415.5	447.9	415.6	442.2	356.7	460.9	436.9	497.1	512.4	386.5	384.6	550.7
PCBP1	403.4	440.1	380.5	448	435.4	370.4	431.4	452	427.7	366.7	434.1	373.8	374.5	327.5	409.7	352.8	387.5	320.8	329.9	281.5	359.9
TERF1	402.6	383.4	362.1	376.7	383.5	353.7	383.9	375.5	330.7	297.3	266.4	317.9	312.6	301.4	304.5	247.2	225.3	297.5	262.5	252	242.7
SHMT2	401.3	409.2	441.1	416.2	390	425	422.5	399.1	461.6	511	699.4	510.3	539.1	686.2	563.6	548.8	896.4	527.4	578.2	764.1	559.3
CD63	401.1	362.5	370.1	376.8	358.2	358.1	375.6	361.3	351.6	404.9	401.6	386.6	409.5	414.1	387.6	472.7	440.2	450	484.7	460.3	458.1
ERH	397.1	356.5	358.6	355.6	388.3	345	359.2	351.4	316.4	354.2	342.4	353	365.3	398.7	327.6	354	363.3	346.8	362.2	388.5	326.9
YWHAQ	395.3	366.9	356.4	362.4	365.8	378.1	387.8	364	330	356.7	338.9	354.6	384.9	393	348.8	354.7	388.1	357.8	369.1	381.7	342.9
SKP1	393.4	393.1	371.4	378.3	399.6	385.9	393.6	383.1	334.3	382.2	337.1	355.3	397.3	427.4	346	405.6	328.2	387.8	441.9	440.7	371
KPNB1	392.9	340.3	399.3	414.7	317.6	371.9	407.3	322.4	416.4	464.9	411.3	422.4	434.8	374.1	432.3	438.1	428.5	498.7	402	401.6	419
AP2M1	392.9	364.1	362.2	421.6	334.4	321.2	393.9	370.2	370.3	395.3	441.4	383.3	397.1	398.9	387.1	437.6	602.7	381.6	392.5	407	370.5
EDF1	392.8	371.2	384.3	372.6	373	371.7	365.4	376.7	341.4	401.3	426.8	397.8	414.7	429	370.7	471.9	595.8	446.8	459.7	491.3	457.7
LAPTM4B	391.6	374.8	429.3	384.8	346.6	385.3	362.5	359.5	422	368.3	422.4	423.5	400.6	400.8	437.4	376	580.1	429.1	378.7	459	476.1
POLR2E	389.6	326.2	379.8	379.1	305.5	316.5	334.8	346.2	383.6	350.4	453.8	384.3	372.5	353.6	392.5	369.8	611.5	383.2	342.8	368.8	403.2
MATR3	388.6	406.6	402.6	398.4	413.8	428.3	428.2	392.5	378.6	394.9	348.2	344.5	384.3	395.9	394.9	390.9	315	381.6	391.3	388.3	360.8
NONO	388.2	453.2	400.5	426.7	436.7	386	420.5	450.6	438.3	411.2	429.8	412.2	383	388.4	410	374.6	473.5	382.6	333.8	357.4	352
PARP1	387.4	419.8	447.8	369.6	403.6	387.7	364.4	431.5	400	342	433.8	385.1	383.2	424.7	368.8	294.6	495.8	329.5	263.4	363.2	307.8
GLTSCR2	386.3	375.3	420.4	400.5	350.8	404.8	381.8	400.2	437.4	398.4	499.2	448.5	405	398.4	484.6	426.5	556.5	451.5	384	431.4	464.2
SFRP1	385.1	344.2	345.1	360.3	333.4	302.9	371.8	338.5	327.9	301.9	308.5	288.9	332.9	290.2	318.4	200.1	262.5	204.9	186.5	234.4	184.3
PSIP1	385.1	399.9	371.1	383.3	400.7	373.2	391.1	400.8	349.3	316.9	347	331.2	344.9	362.6	358.5	233.7	416.5	258.6	236.9	300.3	228.6
NFE2L1	384.5	289.7	477.2	425.5	257.7	420.7	419.2	300.5	529.2	525.5	670.3	571.2	545.3	529.6	648	605.3	457.1	734.7	534	562.4	748.6
DANCR	384.1	332.3	405.8	361.7	321	366.1	369	330.6	353.2	338.4	340.3	368.9	374.7	353.3	366.4	322.6	322.5	322.5	334.8	341	328.6
PSMD2	383.4	346.8	389.3	378.6	317.6	348.1	363.4	358.3	389.6	363.7	409.8	384.9	383.7	361.1	423.3	373.9	364.4	370.5	327.1	346.8	392.1
NOP56	383.2	335.5	385.4	401.9	312.1	370.7	428.7	313.8	371	394.3	341.8	379.6	383.9	311.6	384.7	408.3	352.5	386.5	409.8	326.5	360.9
CAPZB	383	361	365.7	373.5	355	341	384.5	358.8	362.5	362.3	385.7	376.4	383.1	372.8	377.3	368.3	419	381.6	343	364.9	369.3
NDUFB2	379.3	332.8	326.6	310.4	345.2	309.6	342.8	325.1	281.9	354.1	324.7	313.8	326.4	374.9	289.5	369.7	310.1	329.2	369.8	384	321.8
TMBIM6	377.6	327.9	363.9	359.2	293.5	343.1	359.2	333.6	366.9	413.9	415.3	370.5	417.3	417.7	406.1	394.4	498.1	404	385.5	422.1	412.7
SRSF9	375.5	363.7	362.8	391.6	352	332.1	370.4	364.8	356.4	370.1	416.6	351.8	379.7	360.2	368.8	351.7	445.4	354.4	328.2	343.3	331.3
CKS1B	375	350.5	389.9	351.1	365.3	363.1	389.1	343.7	355.4	422.9	412.5	408.9	403.6	440.6	402.9	476.1	516.2	488.2	462.1	471	448.2
ILF2	375	356.5	345.1	350.6	357.5	341.2	384.8	347.8	321.3	339.8	349.1	326.8	361.2	374.1	348.1	327.9	328.5	337.6	337.5	355.3	304
SRSF1	373.5	344	355.5	367	340.3	324.6	348.4	340.9	350.8	339.4	373.1	363.6	352.6	313.2	338.4	368.9	504.3	383.6	327.6	312.4	355.6
GPX4	372.9	357	353	374.1	339.4	316.8	336.2	376.9	381.7	358	457.5	378.8	371.2	379.7	413.3	372.6	481.3	383.9	325.9	380.9	401.1
MRFAP1	372.6	317.8	337.6	368.1	327.7	319.3	341.5	332.3	301.9	318.5	341.2	321.1	354.6	339.9	330	318.3	484	343.5	309.1	342.1	349.3
EIF4H	368.9	320.8	352.9	358.2	320.4	340.6	367.8	324.1	342.3	373.5	354.9	357.4	399.4	379.5	375.9	349.7	390.6	351.6	370	389.6	371.2
CTD-2116N17.1	367.1	388.6	271.2	295.5	396.2	187.8	376.6	392	242.2	265.3	330.7	206.2	286	320.2	258.6	209.4	206.2	171.2	210.2	270.6	158.9
ACTN4	365.8	359	382.3	393.2	316.4	359.5	365.2	350.9	465.9	395.5	437.2	432.7	352.3	295.2	492.3	415.9	469.3	466.9	331.8	316.7	494.9
SSB	364.9	328.6	337.5	326.6	331.3	333.3	370.9	344.3	323	296.1	278.4	311.9	305.1	277.8	324.6	245.3	213.2	253.8	238.5	255.3	224.4
TOMM6	364.1	330.4	376.6	361.5	326.4	341.1	357.9	332.1	326.6	339.7	355.1	345.4	350.4	345.6	355.9	338	312.5	353.7	332.3	314.6	348.8
SEC61B	363.5	344.2	326.1	327.4	350.1	335.2	334.7	336.3	289.2	320	304.5	328.9	334.9	369.6	316.4	309	315.1	311.8	332.8	346.8	291.1
PPP1R14B	361.8	340.7	348.9	369.7	330.5	315.1	344.6	342.6	356	359.1	431.4	360.3	372.4	382.3	364.5	256	522.6	343.9	305.6	368.2	342.5
SYNGAP1	358.8	295.4	313.2	521.7	239.4	440.9	369.4	270.1	506.8	440	345.2	461.8	501.4	369.9	504.7	285.9	199.3	263	326.3	272.6	282.8
TUBA1C	358.1	324.7	365	380.6	329.9	364.9	380.7	314.5	343.2	473.2	427.4	397.3	436.9	368	386.2	663	598.8	679	574.6	424.3	629.6
CLU	357.3	360.9	404.5	387.3	351.8	367.9	375	402.5	406.9	465.6	512.2	450.7	452	405.6	447.2	445.9	552.8	486.4	378.8	467.5	541
TAF15	355.7	333.6	357.5	387.1	332.4	358.1	386.3	326.7	352.7	382.9	338.7	380.5	402.5	360.6	357.3	342.6	237.4	323.6	319.7	323.5	295.7
CBS	355.7	258	437.4	396.1	259.1	468.4	371.1	251.7	531.7	392.5	239.2	506.7	365.1	218.6	472.5	400	184.9	452.3	310.9	199.7	419.1
SUMO2	353.7	346.4	330.7	352.8	320.4	319.4	384	346.6	305.5	320	343.3	312.2	372.1	333.5	378.3	314.8	381.9	310.4	325.2	321.3	302.4
PRDX2	352.7	343.7	335.5	341	342.6	300	333.1	357.7	337.6	324.6	415.9	327.5	340.2	364.9	359.8	306.7	426.8	324.3	308.3	384.8	355.9
NHP2	352	342.9	367.2	322	352.5	321.4	327.3	345.6	360.3	326.5	380.3	361.3	346.9	347.2	336.3	307.8	414.8	326.7	310.7	356.5	341.4
SLC2A3	350.1	332.6	422.4	358.8	310.2	411.8	358.8	328.2	421	364.8	321.2	379.5	295.5	272	408.5	267.6	244.3	316.9	233.8	222.8	288.2
PSMB6	349.9	314	335.5	328.2	300.5	319	326.4	313.7	315.1	331.9	335.7	337.8	348.2	357.2	355.4	335.3	355.7	354.7	357.8	356.5	357.8
IGFBP2	349	345.4	455.2	354.7	341.6	378.9	320	363.6	486.8	352.3	496	444.5	363.5	394.8	540.7	336.6	640.6	439.5	335.9	446.7	527.6
EIF3F	349	372.9	415.1	369.9	346.9	406.7	343.2	357.2	356.4	370	385.9	431.9	392.6	367.9	352.2	380.7	628.1	392.3	344.5	350.1	413.8
EIF3C	347.7	357.4	423.7	346.6	387.9	433.9	351.6	349.4	415.9	375.8	430.6	429.7	375.6	421.5	443.9	430	480.9	515	393.3	435	492.6
HN1	347.2	384	386.3	344	344.8	341.6	358.5	390.9	369.6	363	445.2	409.5	380.5	382	367.6	482.8	539.1	512.5	421.2	439.2	484.9
FDPS	346.7	263.5	336.8	364.5	277.9	320	355.9	279.3	342.2	428.4	409.2	371.6	435.2	393.2	383.2	474.9	449.6	451.3	488	422.8	484.9
PGD	346.7	301.1	313.5	328.9	289.1	274.9	340.1	300.3	294.6	340.8	361	318.9	357	312.7	333.8	377	423.7	380.4	359.9	333.9	388.8
CKS2	346.2	378.6	295.8	328.4	400.5	296.6	335.1	386.8	288.7	267.3	307.5	264.7	226.7	290.2	248.7	326	335.1	335.2	283.7	262.4	287.7
EIF4A2	346.1	524.8	439.9	421.7	481.3	443.7	389.1	500.6	474.2	267.8	390.1	388	286	330.6	421.7	325.7	294	398.2	326.8	320.7	412.1
MAD2L2	346	281.1	356	354.7	266.7	303	329	288.2	379.6	359	446.8	384	348.7	328.8	391.2	299	503.5	315	261.9	316.1	317.8
COX5A	344.1	338.3	342.1	335	365.8	324.1	331.9	345.5	295.9	297.3	325.9	331	307.5	359.4	302	305.8	373.3	328.5	312.1	353.5	300.3
FLNA	343.3	323.9	365.3	386.9	293.4	347.5	358.5	310.3	459.4	464.8	463.8	467.5	441.8	365.8	490.9	609.5	448.3	570.1	499.6	465.2	653.2
PHGDH	342	544.1	554.6	359.7	531.2	524.5	349.7	553.2	561	347.1	671.4	540.4	349.4	636.2	567.9	379.1	695.6	540.1	365.4	637.7	536.7
LSM4	341.7	326.7	360.9	342	307.4	317.9	322	326.9	347	328.2	411.2	372.3	378.8	389.8	370.2	332.4	694.2	346.8	335.6	438.9	378.3
SFPQ	341.6	388.8	345	380.7	390.9	368.4	398.2	376	346.6	388.8	355.5	368.2	368.3	337.1	355.1	431.8	386.4	420.6	407.8	382.1	391.8
HNRNPF	339.7	339.9	279.7	333.4	346.8	283.5	351.4	341.3	276.8	301.5	278.7	266.6	307.8	267.6	268.3	306.5	302.8	296.9	290.7	257.3	263.3
ESRG	339.4	444.5	555.5	478.6	430.6	579.3	494	421.2	578.4	449.4	397.7	545.9	460	401.2	546.5	388.2	238.5	408.6	342	313.1	457.1
DHCR24	338.7	295	324.7	336.4	280.6	295.1	338.6	295.2	337.1	338.8	392.5	321.8	362.5	349.8	369.4	370.6	431.8	443.3	326	377.2	429.4
DMKN	338.2	318.9	301.2	322.6	331.6	325.9	332.8	318.5	294.7	335.3	339.2	327.5	326.7	356.9	335.2	372.8	338	349.3	349.1	336.2	309.5
THY1	337.5	392.7	341.9	321.7	371.8	337	311.7	399.6	383.7	256.6	336.4	317.7	264.1	285.7	316.3	235.8	367.1	315.1	210.3	250.5	302
ELOB	335.8	332.5	340.9	310.4	334	313.2	285.3	350.2	305.1	320	375.3	315.7	324.1	376.4	305.9	323.8	423.3	337.2	334.8	378	341.8
PHB	335.2	286.6	302.9	301.7	299.2	269.7	332.8	290.8	289.9	309.3	337.9	292.1	295	298.4	316	315.1	333.7	337.3	303.3	307.1	322
APP	334.5	342.9	370.9	321.2	322.9	345	315.4	336.3	366.7	273.9	298.2	335.9	276.6	300	354.8	230	261.2	299.4	208.9	271.5	285.2
HMGB2	334.3	330.9	315.3	323.9	356.8	328.8	347.9	332.9	291.9	368.3	339.5	330.9	358.5	376.1	331.7	461.2	333.4	406.2	453.4	388.8	363.6
TCF3	333.8	315.4	312.9	349.6	270.8	284.6	322.4	312.2	402.7	271	393.5	342.6	299.3	261	377	247	384	289.4	202	264.5	291.5
TBCA	333.7	367.5	369.1	324.1	359.4	386.6	318.9	358.8	322.3	317.1	355.2	371.2	312	431.4	351.7	321.6	285.8	355.8	334.3	400.6	320.8
HSD17B4	332.9	274.9	342.7	301.2	274.4	319.4	294.2	321.7	321.1	278.1	293.8	306.9	273.2	240.8	343.2	238.8	182.7	276.5	223	235.6	258
SLC2A1	332.7	253.5	407.3	370.8	239.9	403.3	346.1	271.9	483.9	368.8	436.1	474.1	298.2	251.1	483.1	345	507.4	485.4	275	320.1	503.8
PDIA6	332.4	353.1	319.5	304.7	344.5	311.2	307.6	338.4	313.8	286.2	322.7	310.7	302.7	339.5	314.5	246.9	297.5	289.4	257.8	333	282.6
DBI	332.1	293.3	282	296.1	310.6	293.6	297.9	294.2	253.2	324.8	262.7	288.2	303.2	311.3	266.2	356.2	285	357.5	359.6	312	329.6
ATP5G3	331.8	293.3	280.2	298.7	305.4	259.9	299.9	294.7	261.7	292.7	279.2	270.5	309.2	310.8	270.9	289.4	322.3	263.5	308.6	320.3	268
IMPDH2	331.1	299.4	300.6	312.8	294.8	295.8	317.4	297.9	301.2	295.4	314.9	304.9	310.4	317.9	320	246.3	347.2	263.9	260.9	294.1	269.3
CALM3	330.7	312.1	302.8	327.3	285.3	266.1	313.9	310.8	318.7	306.1	366.8	297.3	324.7	328.8	330	285.9	336.7	279.2	282.6	324.6	310.1
PEBP1	330.5	349.3	320.1	322.5	361.8	322.5	332	339.9	308.3	312.7	347.4	310.5	327.7	369.4	351.3	290.7	358.6	313.3	295.8	352.2	314
CTSC	329.9	289.4	264.1	315.3	270.2	245.4	335.2	283.6	231.9	242.8	205	203.7	273.8	223.1	243.7	159	160.9	154.3	151.1	157.9	142.9
PSAT1	329.2	328.7	403.9	347.9	330.1	404.3	352.9	323.4	388.2	425.8	440	445.7	429.6	462	428.7	485.6	528	517.3	490.4	526.2	469.9
DPYSL3	328.6	361.5	309.5	336	339.2	310	325.7	368.5	301	280.8	324.5	276.5	316.7	342.9	289.2	246.1	316.8	262.3	234.8	293.2	253.7
CYBA	327.5	310.2	351.6	326.4	305	282.9	295.3	333.4	370.5	305.6	387.7	316.4	312.2	307.4	363.6	285.2	433.6	301	265.6	328.6	345.7
PRDX5	327	326.2	338.3	316.8	328.3	305.1	295	335.3	339.9	325.1	428.4	358.2	343	390.1	383.7	349	469.8	386.2	353.1	426.5	422.2
SELENOW	325.7	331.1	258.5	312.4	338.7	246.3	306.3	328.9	238.6	315.4	333.6	252.2	315.2	338.1	259.1	279.6	337.1	228.3	299	340.8	245.4
HMGCR	324.9	251.8	356.9	368.9	222.9	320.6	398.9	281.9	342.6	444.1	361	385.3	441.5	302.6	437.6	425.7	316.3	499.3	364.1	303	531.2
RCC2	324.7	341.4	284.2	337.9	326.1	275.5	328.4	321.7	305.2	305.9	348.8	299.9	317.6	313.7	300.6	376.9	426.1	393.1	346.3	356.1	381.7
SRSF7	324.6	300.1	318	321.9	302.3	308	324.4	313	298.6	349.2	393.2	327.7	354.8	348.8	365.8	423.8	506.1	457.5	380.4	372.6	386.3
CCT3	324.3	309.8	276.2	310.8	317.4	274.9	321.4	306	246.3	301.2	303	261.8	295.6	289.4	260.6	317.3	321.9	300	285.4	265.8	262.4
EIF3L	324.2	315.3	289	295.2	333.2	286	284.7	338.6	265.2	260.4	296.4	280.2	305.8	336.5	287.8	288.7	319.8	278.8	289.1	281.7	258
RPL22L1	324.1	267.8	306.9	307.1	296.3	299.8	315.4	247.3	258.9	271.3	213.2	269.4	277.7	227	259.6	286.5	175.1	284.3	272.4	196.5	220.3
PABPN1	323.8	315.3	310	334.1	304.9	306.9	329.2	305.2	294.9	295.3	291.7	312.4	321.1	333.7	294.5	231.4	203.6	227.6	227.1	262.2	204.3
SCGB3A2	323.7	336.2	328.4	452.5	323.2	391.4	507.9	312.5	357.5	462.5	265	344.3	449.3	309	333.1	384.4	108.4	226.5	359.4	238.7	258.3
CKB	323.6	403.9	349.6	346.4	399.1	327.5	323.1	407.1	357.9	354	445.3	393.4	362.1	400.2	388.9	345.1	605.9	352.2	360.8	381.4	374
SPARC	323.5	285.9	329.5	324.7	270.8	302.8	324.1	284.8	359.6	376.6	454.1	381.3	406.3	340.1	428.2	389.2	542.8	434.4	372.7	364.6	451.1
NDUFB1	321.1	296.6	232.4	262.8	358.4	341.5	277.4	310.3	206.2	276.4	238	292.4	302.5	370.7	236.4	271.4	189.5	238.5	308.6	346.4	230.2
RHOA	321	304	309.4	318.5	296.9	301.8	311.2	305.3	304.2	305.6	335.9	323.1	328.6	344.6	334.3	329.9	369.6	343.4	332.4	359.3	347.4
COPS9	320.9	284.9	260	279.3	284.4	292.1	265.7	294.3	246.1	277	256.4	280.5	284.9	303.3	227.7	274.4	265.4	256.8	251.8	271.4	222.2
COX6B1	320.6	282.5	297.1	278.1	284	257.4	279.9	286.5	247.9	283.3	266.8	251.4	275.6	282.8	271.9	272.2	251.2	268.6	297.6	289.2	266
CRABP1	320.6	319.2	326	314.4	331.1	299	296.7	325.4	303.8	310.9	336.7	318.2	321.3	350.3	313.5	283.2	364.4	292.4	303.7	341.4	300.2
EIF5	320.1	348.4	316.7	384.5	340.1	378.9	365.6	359.8	398	412.2	426.3	414.1	378.1	425.9	414.7	418.7	447	476.7	439.4	517.5	473.8
HDGF	319.3	327.5	305.4	309.3	313.6	296.9	309.2	322.6	307	300.2	371.2	315	314.4	361.7	331.1	314.2	364.4	324.3	320.7	368.8	322.3
FASN	319.1	362.6	360.4	409.2	292.5	337.5	395.6	306.2	459.1	400.3	491.1	432.9	376.6	318.1	437.2	505.6	396.3	533.2	375.7	347.8	613.7
PDIA3	319.1	327.5	312.1	317.7	318.2	308.1	317.5	316.6	301.8	264	330.9	291.4	313.5	341.9	314.1	234.1	552.8	261.5	245.9	331.8	248.1
TPM4	318.7	303.9	313.2	326.3	315.7	326.8	333.8	308	328.4	368.4	312	345.4	339.3	308.6	333.2	359.9	344.6	388.8	329.3	302.5	348.1
PHB2	318.1	279.6	306.6	309.4	280.3	295	298.6	284.4	312.6	298.3	338.9	311.2	322.5	318.9	318.7	293.5	372.3	307.9	298.6	326.9	318.5
NME1	316.3	266.4	291.6	283.3	276.3	268.5	278.3	258.1	260.4	292.5	320.6	299	301.3	314.4	301.4	318	335.2	313.1	328.1	341.4	302.5
PFDN5	314	295.7	287.1	281	335.9	304	284.4	297.6	239.6	269.9	271.9	274.7	273.7	322.8	247.8	299	224.5	284.9	314.9	313	236.6
U2AF1	313	264.5	267.4	295	244.1	281.3	273.8	243.9	239.2	280.4	268.3	277.9	302.2	285.1	243.6	309.5	265.9	309.9	276.5	310.8	267.3
NOP10	312.5	278.4	275.4	290.5	297.9	255.9	278.5	289.4	234.7	274.1	260.6	263.5	268.2	278	262.1	234.4	251.5	214.1	229.6	240	207.2
XRCC5	311.8	312.7	291.1	286.2	319.8	272.1	306.9	306	252.3	281.2	263.3	262.2	302.8	283.4	273.7	270.3	312.9	266.2	262.2	269.1	227.7
SNHG14	311.1	332.5	392.1	344	356.9	423.7	366.3	347.8	377.6	344.2	326.6	348.8	342.6	348.1	357.9	341.4	203.5	374.4	334.9	310.2	359.3
KRT18	310.6	261.1	294	308	279.3	299.7	322.1	260.5	263.8	338.4	310.6	300.9	327.9	286	276.7	359.4	419.7	363.7	342.9	297	346.2
PDAP1	310.6	285.7	347.6	329.5	286.5	326.5	317.9	317.1	334.4	310.4	338.3	323.7	337.9	330	330.9	304.1	366.2	328.2	281.8	313.3	296.6
NDUFC2	310.4	303	290.9	271.9	285.9	286.3	293.9	286.2	256.5	293.3	285.4	278	296.2	326.3	273.1	289.9	410	329	310.6	361.8	314.7
HMGB3	310.1	311.3	290.3	296.5	305.1	289.6	308.1	309.5	282	262.7	275.9	276.2	256.4	253	285	285.9	308.2	315.3	291.4	270	289.2
SRSF2	307.9	291.1	264.5	303.5	310.6	251.1	308.4	297.1	257	287.7	265.6	256.4	279.4	222.9	243.5	363.6	570.1	435.6	275.4	251.7	411
BAX	305.9	263.5	348	333.6	248	259.6	323.6	294.8	354.3	322.7	406.9	356.4	429.7	411.3	438.6	262.5	442.2	283.4	391.8	459	476.6
PGK1	305.7	289.3	378	296.3	302.9	348	287	315.9	337.7	279.8	314.2	352.2	302.3	319.9	389.6	248.4	364.7	308.2	269.1	322.2	350.5
BZW1	305.7	268.9	276.3	317.4	260.1	266.6	303.9	266.9	260.8	305.2	271.9	258.2	322.9	297.2	277.9	296.9	317.8	280.6	311.4	293.9	293.2
CYCS	305.2	248.5	264.2	283.5	240.9	267.3	291.1	252.6	247.7	281.2	265.6	262	300.2	271.1	312	246.4	217.8	262.9	276.9	270.5	241.3
P4HB	303.9	281.7	324.9	300.8	253.6	238.2	257.8	287.3	338.8	256.7	376.3	292.6	266.5	280.2	374.2	259.1	364.5	321	249.1	322.4	339.2
GLUL	303.7	322.9	327.5	324.9	281.1	271.7	311.2	312.9	353.6	305.1	402.5	308.8	283.9	275.5	347.6	476.8	511.4	496.5	428	395.2	562.8
HNRNPDL	303.1	359.6	264.4	307.4	356.1	266.7	314	335.6	236.7	272.2	253	235.6	245.7	221.3	224.1	337	264	341.3	288.8	223.5	264.8
IER2	303.1	180.4	217.8	359.9	198.1	253.8	346.4	213.1	292.7	250.5	259.1	239.9	264.2	225.2	265.9	200	235.6	183.3	247.7	197.4	266.6
TMEM258	303.1	303.8	299.8	278.4	312.2	271.7	283.5	303.2	251.9	265.7	270.3	287.8	291	320.7	264.2	281.3	348.8	287.9	297.3	320.9	274.2
L1TD1	302.5	278.1	273.7	285.9	308	276.2	307.5	285.5	241	290	236.8	231.7	262.8	221.2	254.4	306.9	255.1	315.2	311.5	229.3	260.8
EIF3K	301.1	272.8	308.1	291.7	265.5	277.1	276.7	276.3	282.6	289.7	316.3	275.1	282.9	322.9	300.4	291.6	431.5	317.9	280.4	308.6	335.1
DAZAP1	300.5	276.7	312.6	323.5	265	270.8	295.4	292.9	348.1	285.6	377.3	304.9	298.8	280.8	358.5	251.2	367.5	266.7	224	275.6	293.5
PHC1	300.1	465.3	349	321.3	432.3	366.9	318.6	452.1	404.7	272.2	448.8	349.3	266	341.4	346.4	203.7	271.5	235.6	175.8	281.8	208.8
ENY2	299.8	278.4	266	277.7	277	242.6	265.9	281	236.5	266.8	299.8	242.5	289.3	294.7	245.9	260.9	258.1	248.1	286.1	304.1	250.8
TCP1	299.3	275.5	282.6	309.8	257.4	266.9	314.7	286.8	287.7	266	274.4	267.3	295.8	276.2	278.1	240.2	289	259.4	222.4	251.2	250.3
IDH1	297.6	271.6	251.7	273.9	277.8	248.7	291.5	266	229.1	268.2	236.5	225.3	284.1	263.9	233.6	265.1	226.8	262.8	274.4	256.2	252.9
CANX	297.1	311.5	275.9	318.4	300.4	270.9	288.4	303.8	299.7	242.7	344.7	280.2	295.8	315.9	329.4	232.8	432	281.1	239.5	308.7	300
MCM7	296.4	257.5	292.8	328	244.1	271.7	322.4	250.8	309	344.9	343.1	314.2	342.8	296.2	347	358.9	354.7	326.6	340.1	318.2	351.4
CCT6A	295.7	275.4	274.4	285.8	285.7	270.4	314.1	272.6	263.9	296.3	271.8	290.6	292.4	293.7	279.7	322.7	284.4	308.9	304	309.9	262.7
RBMX	294.8	297.8	295.7	295.7	307.3	311.9	299.9	293.5	279.2	299.5	300.5	322.2	291.8	305.2	304.2	325.9	268.4	358.8	302.7	281.7	295
TXNDC17	294.7	243.6	254.8	276.6	277.7	265	268.4	263	207.6	266.1	233.9	250.1	313.3	306.1	222.4	287.7	267.2	273.4	317.9	305.7	241.8
TRA2B	294.5	290.5	311.8	311.2	268.2	318.3	289.5	291.5	339.8	309.6	359.8	352.8	339.1	325.2	354.9	301.5	529.2	369.4	281.9	350	360.6
NDUFB4	292.5	322	289.8	264.1	359.3	279.4	282.1	324.4	222.5	246.8	237.9	246.6	252.8	293.5	250.7	227.4	239.5	241.5	233.3	275.9	203.1
NDUFB9	292.2	245.7	251.9	263.5	247.2	243.9	264.4	249.4	224.6	267.1	265.9	243.2	280.2	274.3	234.4	280.3	295.9	255.4	288.2	300.6	257.1
U2AF2	291.9	249.4	276.5	307.9	231.7	244.1	298.8	257.7	301.1	309.2	386.2	278.2	312.4	287.3	320.1	351.9	429.1	323.3	320.6	318.5	365.5
G3BP1	291.9	288.4	254.5	277.5	279.8	230.8	273.9	287.7	248.6	235	245.5	233.6	222	211.6	234.6	268.6	271.6	291.8	230.2	212.8	268.5
NREP	291.1	288.8	258.2	275.6	281.6	232.2	289.4	276.7	232.9	236.4	208.3	221.7	252.1	221.7	239	161.4	166.4	183.4	168.7	183.7	141.8
GDI2	291	274.5	255.6	270.9	290.2	260.9	292.4	266.7	236.7	246.7	235.3	244.5	263.8	263.6	244.9	234.7	229.5	234.5	234.1	225.1	199
NRARP	291	106.5	178.7	372.1	111.6	285.8	353	148.8	282.1	88.5	98	146.7	119.5	82.5	160.4	13.6	42	19.6	22	30.5	27.2
TRMT112	289.7	288.9	315.5	273.5	283.9	288.9	282.4	291.1	287.2	252.5	325.5	305.1	296.4	362.1	335	272	351.7	318.2	280.8	355.2	314.1
CNN2	289	310	258.8	325.4	299	260.4	319.6	304.9	298	348.9	388.1	314.6	345.3	312.4	312.4	390.1	429.2	350.5	315.6	306.7	324.6
STIP1	288.9	281.2	245.6	278.7	280.4	229.8	294.4	287.5	258.4	230.6	273.7	222.5	236.5	235.9	251.8	205	226.5	220.6	189.4	186.8	197.4
ID3	288.4	254.5	168.4	292.7	268.2	212.6	275	290.8	240.4	89.8	102.3	103	86.4	71.6	115.3	38.8	61.1	34.9	30.5	38.8	35.7
ATP5G1	287.3	261.8	267.6	264.5	238.6	251.8	275.7	244.7	257.1	226.4	236.6	239.6	245.4	230	264.6	190.5	231.3	185	208.4	211.8	198.3
SOX2	287.2	227.8	269.5	301.2	229.5	258.6	297.6	255.5	260.4	234.1	257.5	241.3	231.7	205.7	238.1	251.8	245.9	245.4	239.5	212.2	246
TXN	287.1	225	273.3	251.4	242.2	285.6	260.5	217.8	228	262.4	208.2	263.1	274.2	251	243.9	321	224.6	329	338	256.8	304.7
NDUFB8	287	273.4	273.4	280.1	287.7	266.6	282.1	303.6	247.2	277	291.7	275.1	303.2	313.8	264.5	295.1	313	290.1	292.7	330.3	296.2
SNRPD3	286	263.6	268.7	277.8	253.6	250.8	265.4	259.1	241	269.5	264.3	251.1	267.3	245.4	264.7	259.2	338.9	272.9	256.1	248.2	246.3
SNRNP70	285.3	266.7	263.6	305.9	256.2	250.4	287.6	270.1	305.3	268.3	314	269.4	263.6	216.2	268.3	258.9	270.5	240.4	208	200	244.7
PPP2CA	283.8	272.7	259.8	295.7	277.6	286	305.6	263.5	271.7	332.6	305.6	299.8	321.8	317	284.8	341.7	366.7	353	328	342.3	324.2
CIRBP	282.1	224.9	349.4	323.1	225.1	353.6	303.3	214.5	382.1	422.7	351.2	455.8	419.9	357.4	487	387.6	385.4	381.4	400.2	411.2	387.8
TARS	281.7	303.1	293.7	282.6	325	355.8	319.1	313.8	304	286.9	281.2	295.3	261.9	306.2	294.1	292.3	294.4	326.1	279.5	276.8	276.3
PSMB1	280.7	235.5	252.3	259.7	255.3	263.2	278.4	238.1	218.5	272.4	252.9	260.2	259.8	282.6	243.4	284.5	308.3	282.1	280.9	278.1	256.2
RNF5	280	313	255.6	274.7	321.6	260.8	269.1	320.6	300.1	229.4	363.6	288.5	229	336.8	249.1	187.2	233.4	234.2	199.9	331	248.1
ST13	279.2	299.3	274.6	251.3	285.8	272.1	274.6	284.9	252.3	267.8	252.6	262.2	268.1	285.1	247.6	235.4	260.6	252	250.8	266.2	242.3
DDX39B	277.8	290.5	273	304.2	293.5	318.6	286.7	286.7	307.9	342.4	353.8	335.8	313.3	324.8	276.4	369.8	456.7	348	345.1	391.9	327.7
PMAIP1	277.8	258.1	281.1	299.4	279.4	347	319.4	267.6	332.3	233.1	236.7	267.6	277.9	376.6	339.6	150.6	139.8	140.2	296.9	409.2	263.5
PA2G4	277.3	237.7	234.4	270.4	228	245.8	279.6	232.3	243.9	267.9	264.2	254.7	275.9	276.7	267.2	271.2	243.3	260.4	288.6	267.6	252.3
RBM8A	276.1	240.9	249.9	262.8	251.7	251.8	254.6	235.6	233.7	282	280.6	279.7	285.6	277.3	257.5	341.2	338	341.7	318.7	310.1	307.2
PSMB7	275.6	227.1	269	269.2	226.4	236.2	259.8	232.7	262.2	269.6	258.7	270.2	272.8	260.4	289.1	296.6	296.7	306	291.5	285.8	311.7
SNRPE	275.3	236.6	234.8	240.8	235.4	243.5	264.1	246	199.7	265.4	280.3	234.3	262.8	288.9	255.6	289.9	230.4	274.3	327.3	306.4	255.3
RPS4Y1	275	287.9	263.8	254.8	283.8	249.8	280.4	276.7	240.2	270.8	278.3	269.5	266.1	299.5	268.4	264.4	256.2	264.5	261.8	289.9	253
AHCY	274.8	265.7	269.2	272.7	258.9	248.5	271.4	263	270.1	252.2	289.4	262.8	256.5	270.8	265.9	220.8	302.2	228.1	216.7	252.8	235.9
HMGB1P6	273.7	271.4	236.8	266.5	264.1	235.7	292	264.7	206.5	237.1	223.6	208.6	273.9	241.1	241.9	231.7	150.9	231.3	240.6	216.8	191.3
EIF3G	272.1	257.3	296.2	289.3	251.8	264.6	275.6	269.4	306.4	285	354.6	309.6	284.8	279.8	323.6	295.5	360	316.5	260.7	300	310.9
SUMO1	271.5	248.6	240.4	241	254.7	228.9	254.4	247.2	224.1	227.3	226.4	226.1	239.7	255.8	244.1	213.6	193.1	204.7	210.6	231.4	187.8
EWSR1	271.4	260.7	288.9	297	257.6	295.4	294.6	252.4	290.1	328.1	313.5	312.5	334.6	312.9	306.4	343.8	313.7	337.7	333.7	325.6	310.2
ALYREF	271.4	228.2	243.5	269.2	231.8	234.3	273.5	236.8	250.5	281.1	276.8	250.9	281.6	291.6	251.9	234.1	376.8	271.6	274.8	287.2	257.6
PSAP	271	279.2	280	270.5	266.9	269.2	278	268.8	298.1	276	291	282.1	284.5	302.8	296	253.4	278.7	276.2	254	316.5	292
PSMA2	270.8	256.5	241.6	245.6	285.6	248.7	247.2	241.8	216.8	236.5	205.3	234.4	242.7	278.2	227.9	231.1	187	230.1	263.9	255.1	205.5
GNB1	270.3	293.1	296.2	277.3	269.1	275.2	271.8	292.8	300.1	260	333.7	296.8	287.8	307.3	311.7	251.3	354	287.3	248.4	314.8	302.8
VDAC1	270	248.3	248.7	256.4	239.3	219	260.7	252.1	250.6	193.7	220.4	215.4	217.7	200.4	233.6	154.4	193.8	161.7	148.7	145.2	150.7
SRRM2	269.2	320.4	320.8	356.6	318.9	358.7	330.5	327.6	385.2	345.7	344.1	349.4	339.6	297.4	327.5	355.2	210.4	290.4	286	303.9	320.8
MRPL52	268.9	250.6	254.7	236.1	277	270.2	231.7	266.1	224.6	222	256.5	216.4	225.7	265.1	185.5	234.9	254.2	216.6	249.1	251.4	218.5
FSCN1	268.9	262	301.1	289.7	256	273.6	268	272.6	332.6	283	342.7	318.9	287.9	262.9	339.3	274.9	400.7	292.3	248.1	261.7	324.7
ATP5O	268.8	258.7	256	243.4	271.9	253.7	258.3	262.3	233.2	235.7	251	246.8	245.1	285	247.3	243.9	287.6	261.1	273.4	289.9	252.6
TDGF1	267.9	291.3	182.7	248.4	292	188.5	254.5	283.9	188	164.5	218.6	150	172.2	172.7	164.2	141.6	235.9	132.2	131.1	147.6	113
CCAR2	267.5	241.7	222.4	234	230.1	237.3	251.4	254.4	267.8	234	269	263.1	220.9	207	260.2	268.8	204.7	256.4	224.7	212.7	247.4
PRELID1	267.1	232.8	281.7	251.2	210.9	227	232.5	247.7	284.6	271.7	338.3	282.7	274.2	283.2	306	272.2	498.9	286.4	241.8	300.1	332.4
CCT8	266.6	268.8	244	246.6	281.2	255.6	254.9	267.7	232.1	243.7	231.3	239.3	244.8	267.5	243.2	220.7	204	215.3	223.6	242.9	208.8
PSMB3	266.3	234.6	231.6	251	232.7	231.7	257.2	248.5	227.9	259.4	258.6	217.8	250.5	259.4	229.5	256.2	274.2	221	262.6	259.3	232.9
MSMO1	266.2	145.8	260.1	295.4	162.3	275.8	305.6	173	295.8	236.7	216.3	239.1	245.9	247.2	280.6	215.9	135.8	272.3	227.7	187.5	303.2
CCT4	265.5	260.7	244.1	248	266.1	251.9	265.3	252.7	224.1	243.9	238.6	235.8	248	269.3	242.5	205.8	232.1	213.3	215.6	235.4	194.3
ATP5C1	265.4	246.8	239.8	236.1	253.6	240.2	236.5	246.7	206	234.5	231.2	223.4	227.8	266.6	230	224.4	231.6	216.8	237	242.5	208.4
FKBP1A	264.7	239.2	273.2	255.2	231.1	242.1	247.6	238.9	247.8	255.4	257.9	253.5	261.4	247.3	289.9	233	262.5	247.6	237.8	254.4	266.2
NAA50	264.7	225	241.9	256.1	229.3	241.7	263.4	228.6	225.4	234.8	206.5	225.1	232.5	202.4	229.4	234.5	270.9	263.2	215	205.1	240.8
LINC00678	264.5	302.2	267.2	265.9	304.5	299.6	284.4	277.4	257.3	215.8	214.6	243.6	252.5	248.4	241.9	194.8	174.5	211.2	237.2	218.2	206.4
ATP1A1	264.5	244.9	256.7	267	233.9	232.6	272.1	246.1	250.1	264.1	264.3	241.6	273.9	268	263.1	238	245.2	246.8	258.2	278.6	270.7
SERPINH1	264.4	294.7	294.9	264.9	288.4	282.2	263.9	291	297.8	219.7	293.6	273.1	244.1	291.8	286.2	160.3	279.9	194.8	157	247.9	204.6
KRT8	264.3	185.5	254.3	261.3	185.8	234.9	261.2	188.4	245.8	298.1	244.1	261.5	286.9	219	273.1	328.1	304.8	310	312.3	233.8	316.7
LARS	264	259.4	256.8	249.1	252.1	243.9	256.6	261.3	265	241.7	232	238.3	236.5	249.4	254.5	229.1	202	230.1	202.3	209.2	195.5
EIF2S1	263.8	233.5	232.1	256.2	219	228.1	273.9	234	230.5	268.2	279.3	236.9	282.9	279.1	264.9	253.5	257.3	236.1	240.7	259.7	215.2
FKBP8	263.4	262.7	280.4	272.5	259.7	246.3	253.7	278.1	300.6	258.9	351.5	276.8	265.9	293	310.5	280.8	374.2	291	264.7	296.4	319.7
MSH2	263.3	274.9	214.7	242.7	258.6	219.9	264.1	269	217.3	181	173.4	172.6	176.5	162.9	186.3	119.7	113.2	135.8	100	112.8	114.4
EIF4A3	262.1	222.6	226.2	274.5	199.4	199.9	257.8	217.8	219.2	264	228.9	224.3	271.3	196.5	211.1	294.7	359.1	261.2	301.5	248.9	298.6
CCNG1	261.6	239.6	277.5	247.8	264.3	289.2	278.8	247.7	249.3	251.7	205.9	255	272.8	271.2	253.1	176.1	234.6	212.7	215.1	271.9	234.7
MTHFD1	260.7	236.4	210.4	236.6	233.5	204.2	233.2	241.3	218.4	231	239.2	218.6	209.7	237.6	192.9	194.5	204.1	183.4	188.2	200.3	166.1
HSPA9	260.5	262.4	254.6	274.1	256.8	268.5	279	249.4	264.1	317.9	309.6	288.2	308.8	298.1	284.5	352.8	454	395.7	360.5	352.1	378.1
SAE1	259.9	221.9	238.4	246.7	219	226.4	250.6	217.7	228.5	241.9	246.9	231.2	256.3	237.3	236.9	221.2	254.5	231.6	205	219.4	208.7
PSMA6	259.9	231.7	239.8	246.5	227.8	238.8	245.5	224.6	217.9	254.9	272.7	234.1	253	288.4	250	264.7	287.9	265.8	275.8	329.2	249.7
NEDD8	259.8	252.6	264.9	247.7	261.9	256.3	233.8	250.8	230	233.9	259.4	246.9	243.9	273.7	233.1	237.1	257.1	239.4	254.2	280.3	243.4
Y_RNA	259.6	287.3	452.5	374.9	237.8	405	351.9	286.5	460.8	405.1	255.3	412.8	367.2	365.9	385.3	301.4	114.3	262.4	325.5	278	293.4
RTN4	259.4	219.3	254.6	287.1	206.7	254	287.6	226.1	288.5	413.9	346.8	307.4	385.6	273.7	340.5	489.8	351.8	434.2	420.6	306.9	483.4
APLP2	259.2	277.3	267.7	252.7	268.2	261.3	252.8	274.4	264.4	231.7	266.6	255.4	250.4	272.5	268	216.2	236.9	251.8	229.1	296.1	264.7
EIF4G1	258.9	242.3	264.4	268.1	221.9	233.4	256	233.4	281.4	272.2	275	272.2	260	226.8	287.4	274.4	238.4	258.2	234.5	232.7	259.3
GPI	258.7	253.8	256.2	261.4	236	229.1	252.1	251.8	286.3	247.5	287.8	261.9	257.9	241.2	284.1	237.9	252.1	251.5	215.5	244	251.9
ADH5	258.3	242.3	234.8	235.7	244.7	237.2	257.4	248.4	216.4	234.5	221.6	221.6	254.5	262.9	226.1	222.1	194.3	201.9	219.4	249	199
FABP5	258.3	188.6	205.1	220.6	204.8	219	225.2	193.8	162.4	234.6	143.2	207.2	234.8	185	190.8	262.2	162.5	258.1	268.7	190.1	227.1
WDR1	257.9	228	228.7	279.1	214.2	208.3	277	213.9	270.3	305.2	300.5	252.2	285.7	220.8	294.9	343.6	362.9	333.3	297.3	267.6	372.8
ACLY	257.9	235.4	240.5	270.7	218.8	232.9	264.2	227.8	262.2	271.5	287.4	258.4	274.1	229.6	269.5	358.1	296	439.5	287.3	235.2	414
NT5DC2	257.6	270.6	239	261.4	267.6	218.9	239.6	274.1	260.9	234.4	298.5	243.2	237.3	227.5	243.8	212.6	315.2	230.1	200.1	209.5	220.3
RBBP4	257	285.6	229.5	255.1	261.7	234.9	258.4	265.3	212.7	211.5	194.4	195.4	211.2	215.4	210.6	165.2	156.5	171.7	159.1	160	153.5
ANP32E	256.3	235.5	209.6	249.3	235.2	209.7	253.6	244.7	202.5	232.6	223.1	194.3	245.3	227.4	207.6	199.8	110.5	193.5	191.1	190	170.3
PGRMC1	255.6	239.1	242.8	240.2	236.6	224.5	245.7	236.7	223	237.4	237	228.4	261.4	251.8	243.5	236	284.9	268.4	252.3	264.6	269.2
MVD	255.4	169	284.2	319.3	174.4	225.7	282.2	183.4	371.2	388.7	275.4	421.8	325	234.5	363.5	445.3	344.9	545.5	360.8	299.8	598.6
DRAP1	253.1	227.5	235.8	247.6	184	202.8	230.5	226.2	234.3	225.7	301.8	237	253.9	230.4	288.1	243.8	235.3	242.2	222	218.9	249.8
RBM3	252.8	163.6	278.7	261.7	161.8	277.1	258.8	163.3	266.6	356.4	235.2	331.8	347.4	242.9	364.4	416.6	320.9	470.4	392.7	315.1	393
BAG6	251.9	245.8	238.9	263.7	223.6	235.1	246	247.7	283	247.7	306.9	260.3	248.5	255.9	289.2	247.8	208.4	238.2	210.7	269.6	242.3
COX6C	251.8	245.9	232	228.2	290.6	249.7	242.1	262.5	186.3	218.3	203.9	211.8	232.1	285.2	199.2	242.5	194.8	228.9	261.5	276.2	211.7
RNPS1	251	280.5	259.6	267.2	287.4	272.6	278.1	289.7	278.1	268.1	283.8	276.8	253.4	266.6	287.6	309.2	369.8	314.6	278.5	271.3	319.9
PCNA	251	267	218.3	248.4	267.4	212.7	269.5	253	208.2	247.5	208.5	210.1	265	256.6	231.1	212.4	234.9	218.8	291.6	339.9	282
EIF3B	251	236.5	252.9	261.4	232.8	254.8	252.2	239.4	263.5	237.4	233.3	258.1	234.2	195.5	252.5	221.1	268.3	243.1	205.7	201	241.8
H2AFV	250.8	252.9	239.7	255	249.4	226.6	252.6	252.1	231.9	247.9	259.3	248.8	268.7	278.3	238	253.3	273.2	243.7	238.3	285.4	237.3
YBX3	250.6	232.2	263.8	257	223.3	249.6	249.5	230.4	270.8	289	296.4	295.9	310.9	290.8	296.6	317.3	404.4	322.9	356.3	355.5	366.1
42987	250	234.3	239.2	254.6	215	226	241.3	235.1	272	240.2	264.3	246.6	233.2	201.7	253.7	207.8	216.7	197.6	174.7	189.8	201.5
ID1	249.9	235.4	224.9	243.9	266.1	248.2	242.4	267.6	233.2	49.1	58.4	72.5	48.2	54.3	68.8	25.2	44.4	38.7	21.8	30.6	29.5
NDUFA11	249.2	212.6	255.5	234.8	235.5	216.7	206.8	234.5	218.3	244	275.5	256.3	240.2	267.5	223.7	250.1	408.2	256.5	247	286.9	278
CACYBP	248.8	226.5	219.3	236.2	235.8	231.6	250.7	242.1	217.2	209.7	205.9	206.3	221.2	232.3	193.7	179.9	211.9	184.6	165.8	199.9	173
MARS	248.6	216.7	257.1	257.7	199.6	256.7	247.7	222	268.1	253.7	324.5	273.5	258.7	294.9	283.9	283.9	415.2	259.9	261.3	298.9	260
GPX1	247.4	210.8	231	238.1	206.3	204.6	223.3	210	229.7	249.3	304	238.4	255.7	261.1	250.6	274.1	430.5	259.6	280.2	311.3	325.4
KPNA2	245.1	261.8	230.2	235.1	272.2	227.9	248	255.7	211.8	269.3	286	257.1	253.8	268.5	248.9	389.5	408.7	436.1	331.3	320.7	360.4
IFITM1	244.4	183.9	239.1	232.9	197.2	228.7	224.4	196.1	231.2	205.2	194	221	227.7	214.8	245	152.5	184.7	180.4	173.5	169.5	194.7
MIR3687-1	243.7	984.3	180.4	226.3	783.4	248.5	170.6	980	390.4	67.8	84.3	80.2	55.4	70.8	100	25.6	61	49.3	34.2	67.6	56.9
MIR3687-2	243.7	984.3	180.4	226.3	783.4	248.5	170.6	980	390.4	67.8	84.3	80.2	55.4	70.8	100	25.6	61	49.3	34.2	67.6	56.9
UBA1	243.6	238.5	250.2	264.1	231.5	239	258	236.2	274.8	237.5	274.1	252.8	246.7	238.3	263.3	224.4	228.8	232.1	217.7	243	236.3
IPO5	243.5	248.1	245	234.6	239.5	248.2	248	239.5	232.7	220	221.2	234.7	229	231.7	233.9	204.9	204.1	238.4	189.7	208.8	210.9
CLTA	243	209.6	226	242.9	225.8	217	237.8	214.4	214.6	234.2	248.7	232.1	246.3	248.9	216.9	260.1	286.9	258.4	253.6	253.5	253.5
QARS	242.8	214.5	238.7	233	218.1	224.4	230.8	222.3	225.8	214.3	248.5	222.1	237.6	232.7	210.1	209.8	251.5	188.6	200.4	201.2	193.6
SHC1	242.2	217.2	268	259.7	191.6	239.8	238.9	211.1	301.2	279.7	298.1	317.7	279.2	225.5	316.2	256.2	254.3	301.2	256.6	237.4	336.4
STRAP	241.9	232.8	224.8	225.7	221.9	235.8	242.7	224.6	212.6	221.3	214.4	231.6	238	241.2	234.7	211.3	208.9	212.1	217.9	239.1	199.8
FSTL1	241.6	282.1	243.9	246.3	253.1	246	247.6	285.1	266	225.4	313.8	247.4	270.6	292.5	285.4	212.6	298.9	244.6	193.1	292.4	274.2
PRDX6	241.6	229	250.2	226.2	237.9	246.8	241.5	235.4	221.1	231.7	224.4	240.2	238.9	244.6	240.3	240.1	249.6	263	247.5	227.1	247.7
MIR4664	240.6	228.3	196.4	250.4	138.8	185.1	228.8	202.7	305.1	265.5	282	213.4	228.5	173.2	304.2	188.5	328.9	246.2	175	216.1	267.6
RNASEK	240.4	234.7	259.8	242.1	252.1	242.6	240.9	252.4	234.5	215.6	218.9	242	228.6	237.5	229.7	183.2	208.5	205.1	190.1	206.2	190.5
ENAH	240	224.9	228.7	248.5	214.1	247.4	256.8	219.7	241.3	268.1	249.5	250.5	269.3	244.2	254	268	230.1	298.5	247.8	234.5	286.3
SFRP2	239.9	261.3	264.9	254.1	249.6	242.7	249.3	256.5	283.2	199.3	235.1	239.6	222.4	209	265	166.4	243.3	179.1	171.5	206	203.6
ZFP36L1	239.8	206.4	239.7	323.7	195.5	231.6	290.2	241.6	334.1	174.9	264	182.8	153.2	156.9	207.5	162.6	146.2	155.8	175.9	149	222.5
SELENOH	239.6	238.7	235.2	253.9	248.8	236.1	239.3	233.9	225.6	252.6	274.1	251.1	268.5	276	250.4	254	288.9	216.6	256.4	282	253.8
PSME3	239.6	224.4	236.1	232.9	218.8	220.9	241.4	222.2	227.9	258.8	240.2	239.6	247.4	219.4	235.7	243.3	222.2	244.2	200.7	205.2	214.2
ARF3	239.3	211.4	228.7	233.8	179.4	198.1	224.1	194.5	238.5	255.4	304.7	249.6	253.7	230.1	259.6	272.5	314.3	290.3	254.1	250.7	293.1
DNAJB6	239.2	285.6	238	240.8	270.2	252.7	250.2	275.4	229.6	182.1	200.8	209.9	191.9	209.3	228	209.8	184.9	216.4	187.7	186.5	209.6
STC2	239.1	171.7	374	299.9	165.9	394.8	309.7	189.8	426.7	307.7	414.5	367.4	311.3	418.1	389.6	330.2	290.6	365	353.3	382.4	376.4
RSL1D1	238.6	222.3	239	224.5	231.5	271.3	238.7	230.4	202.9	230.2	211	242.1	222.1	219.9	238.4	256	233.2	264	224.5	225.8	218.4
HSPA4	238.5	220.6	189.6	227.4	224.5	213.5	236.2	224	191.3	199.1	177.5	187.5	221.5	194.7	192.4	174.9	155.9	171.1	177	172.8	142
MCL1	238.1	153.9	219.9	274.8	153.8	255.7	285.5	158.7	271.5	251.4	224.3	243.3	222.7	176.1	255	235.7	259	232.3	243.8	174.3	265.2
UQCRC1	235.5	222.5	224.5	226.7	216.6	206.7	224.4	220.8	225.5	238.4	243	220	208.4	223.8	214	228.7	231.2	214.9	212	220.8	201.9
NDUFB7	234.5	206.4	207.4	236.3	208.2	200.6	216.2	203.7	184.3	246.1	217.6	203.4	221.5	226.3	174.4	235.4	238.3	191.8	223.8	212.9	189.6
DBN1	234.2	241.3	205.8	247	230.7	207.8	236	236.9	229.4	231.5	244.1	220.5	223.3	208.4	212.8	262.5	257.3	255.9	219.8	206.3	234.3
CHD4	233.9	248.9	271.8	248.7	203.7	251.8	252.4	222.2	267.9	256.1	227.9	258.8	245.1	224	267.7	222.1	188.6	250.4	191.1	183.4	207.3
CTNNB1	233.8	259.7	235	231.6	248.5	243.2	242.8	252.5	232.8	214.2	225.9	220.2	223.4	218.5	230.5	204.3	185.6	219.1	197.1	204.3	203.5
NDUFA3	233.7	223.7	239.9	196	247.9	212.2	193	237.9	180.4	206.3	231.4	204.3	220.1	226.3	172.2	208.2	174.5	212.6	226.9	238.4	205.5
FUBP1	233.6	286.1	260.3	229.2	317.2	227.4	268.9	261.7	208.7	205.6	196.1	191.3	182.5	183.6	189.2	195.9	119.1	243.8	181.6	153.5	170.3
SLC1A5	233.5	198.6	282.4	250.4	199.2	256.4	239.1	205.4	296.2	275.6	333.1	283.1	293.6	313.7	344.4	299.4	392.7	313.3	316.2	358	330.3
COX7A2	233.5	230.8	214.9	213.4	248	207.2	207.7	235.5	183.5	219.9	191.2	216.2	223	257	193.5	252.2	181.2	219.6	255.4	257.7	205.5
TOMM7	233.3	219.9	238.2	214.9	225.7	235.4	244.3	242.8	204.7	222.2	225.9	220.2	227.3	224.3	206.3	226.5	319.5	193.4	221.6	240.5	193.9
TIMM13	233.2	202.4	217.3	218	222.8	192.8	210.3	224.9	211.3	221.4	260.1	227.3	246.7	233.6	219.5	236.2	331.4	209.7	219.2	226.5	209.6
VCP	233	202.3	201	229.8	203.9	193.1	228.9	217	208.6	214.9	216.8	203.6	223.6	180	201.2	221.9	203.5	227.4	197.8	191	229
HMGN3	232.8	223.4	212.8	218.2	229.8	212.4	232	231.3	191.1	216.2	216.7	214	211	228.6	207.1	208.4	209.7	212.4	209	214.3	189.6
CAP1	232.6	206.7	214.3	225.7	206.3	227	228.2	206.2	209.9	234.4	229.1	225.7	248.5	236.4	231.5	222	228.8	259.5	267.3	266	262.4
EIF4EBP1	232.5	227.8	280	232.4	215.9	237.7	223.2	223.2	267.5	269.7	351.6	295.3	268.6	291.8	299	298.4	467.1	316.2	273	320	317
MTHFD2	232.2	199.7	243.5	257.7	213.5	281.5	258.6	206.2	267.5	285.9	299.2	282.2	282	307.6	300.7	337.1	360.7	350.4	356	359.3	354.9
SNRPA1	231.7	205.1	219.8	230.5	210	209.5	238.1	205.2	215.8	226.5	203.6	226.4	222.5	210.3	238	165.2	173	149.5	156.8	193.4	156.9
CHCHD2	231.5	131.6	114.8	216.2	140	110.2	209.4	125	110.7	237.1	141.6	119.2	243.9	159.6	119.1	250	201	135.1	272.2	166.8	134.5
CLIC1	231.3	179.8	209.7	223	180.4	197.7	224.2	182.7	204.5	271.7	252.8	236.4	257.4	238.5	239.1	347.4	342	325	320	266.5	332.2
C11orf98	231	236.8	216.2	234.9	237.4	190.1	231.6	223.9	210.5	202.1	220.8	203.7	211.6	223.2	206.6	194.2	205.5	204.8	183.2	191.4	175.2
AASS	230.7	250.7	303.1	263.5	259.4	337.3	278.1	248.5	301.6	262.2	215.3	273.7	246.7	218.1	289.1	174.3	134.6	203.7	182.9	179.6	197.6
G3BP2	230.2	265.2	210.9	228.4	265.7	229.4	242.2	247.2	207.1	189.7	182.6	198.7	187.9	191.6	201.5	183.4	160.9	215.8	184.7	191.3	184
SLC7A5	230.1	187.1	321.7	274	172.1	290.1	259	190.9	363.7	402.7	357.1	395.8	382.8	269.3	432.9	514.6	435.8	498.9	417.6	348.8	530
ATP5J	230	213.1	205.8	228	248.3	211.4	223.3	225	203.1	223.1	204.2	204.1	224.4	249.4	201.8	222.8	189	199.4	250.5	249.6	207.6
SNHG1	229.8	281.1	260.1	258.8	276	319.9	295.5	259.2	273.9	286	320.7	283.9	286	341	314	322.6	232	320.5	284.8	309.3	273.4
C19orf43	229.7	222.4	216.2	232.9	206.3	193.6	223.8	230.3	223.5	201.5	251.7	217.6	213.9	206.4	229.4	213.9	259.9	214.3	195.2	203.2	215.8
AKIRIN1	229.6	195.7	222.9	241.6	196.1	254.6	252.9	192.5	240.8	214.6	218.6	251.5	224.1	217.6	259	180.6	220.5	205.4	177	188.3	188.8
TALDO1	229.4	213.4	220.4	222	227.3	208.8	226.8	219.9	211.3	224.3	238.3	228.3	234.6	248.7	230.6	224.6	316.1	224.1	220.4	242.1	232.2
ROMO1	229.4	241.4	203.7	220	256.9	226.3	200	234.6	178.2	229.6	215	214.7	256	273.7	195.1	237.5	319	206.3	265.8	251.2	208.3
BANF1	229.4	213.4	228.2	228.9	220.2	207.9	234.6	223.5	216	232	263.1	212.7	231.2	249.4	233.6	215.4	273.6	221.3	217.2	248.9	223.7
SEC11A	229.3	212.9	199.9	208.5	214.1	206.5	216.8	217.3	183	195	195.8	201.1	213.2	234.6	194	192.3	174.4	184.5	207.8	212.6	177.9
SRP14	228.9	101.4	95.8	201	112.3	105.9	203.5	100.1	79.9	191	81.4	91.1	189.5	107.7	85.4	200.3	76.1	100.4	207.6	97.1	82.9
SEM1	228.7	247.6	206.1	240.9	235.5	219.8	211.3	237.7	180.4	218.5	224.6	206	258.4	228.3	231.4	202.7	288.2	199.4	230.8	240	205.6
PSMC3	227	191.3	184.2	203.5	192	183.4	204.9	191.2	190	203.5	203.6	197.2	199.2	185.4	184.7	238.7	251.2	205.6	213.4	194.8	191.6
CUTA	226.9	215.3	232	224.9	224.4	214.5	219.4	215.2	223.1	207.2	225.1	214.4	224.6	229.6	227	158.7	243.1	172.3	181.8	224.1	194.1
ANAPC11	226.7	211.7	215.7	211.3	231.7	193.6	201.4	218.2	197.7	208.6	240.9	217.9	212.8	243.1	188.4	193.5	269.3	188.3	205	241.1	195.1
ANKRD10	225.9	304.3	358.9	257	286.5	404.2	267.4	247.2	349.8	339.3	230.6	349.8	301.8	288.2	317	307.4	133.8	344.6	276.9	277.1	324.4
WARS	225.9	177.9	287.1	241.5	177.9	300.4	210.1	186.3	296.5	355.2	369.8	358.6	331.3	409.5	344.2	433.7	481.1	453.5	433.4	488.7	455.6
NUCKS1	225.7	233.8	235.8	214.4	245.1	245.5	232.7	228.3	223.3	228.8	210.5	238.2	227.4	239.5	243.6	214.7	189.9	246.6	212.9	230.9	226
OST4	225.7	198.6	211.1	207.3	220.9	214.9	191.4	220.1	187.8	192	195	203.6	207.4	228.3	183.9	180.8	207	192.6	204.6	210.1	198.8
RPL36AL	225.2	331.9	265.2	203.8	347.2	262.8	206.4	337.1	217.9	187.5	249.3	239.9	191.9	269.4	228.9	178	247.8	240.6	167.8	219.4	200.5
SPINT2	224.8	219.7	230.3	217.3	213.9	214.7	228.2	213.6	226.8	217.3	248.4	228.4	235.9	242.2	262.3	225.3	250.7	240.6	229.1	249.1	243.9
SSRP1	224.7	228.5	221.1	226	223.8	211.2	230.2	222.5	223.2	223.2	243.4	226.3	231.4	244.4	243.8	211.1	231.3	213	208.9	233.4	206.5
PRKCSH	223.6	243.5	249.2	244.5	231.1	226.9	235.7	236.8	272.3	215.6	261.6	249.3	234.7	238.8	258.1	229.3	247.5	237	215.7	253.6	251.1
CNN3	223.2	210.2	197.3	233.1	220.8	216.7	240.1	220.2	218.4	245.9	247.7	230.5	250.2	225	243.4	229.7	241.4	236.4	236.3	233.8	223.4
SF1	222.9	243.1	247.1	275.4	211.7	251.8	252.9	236.2	300.6	287.3	307.4	293.6	266.4	241.5	296.2	355.9	275	354.4	299.7	280.4	343.6
RRAS2	222.8	183.8	190.3	227.5	187.7	206.8	241.8	190.5	192.9	246.2	215.4	198.6	240	196.2	200.1	237.2	233.4	221.7	237.4	192.2	211.2
ATP5F1	221.5	207.3	189.4	210.5	208.9	195.7	219.4	199.5	165.7	188.3	190	188.5	224.9	226.5	189.8	215.2	245	186.7	215.4	215.8	171.3
SLC29A1	221.2	171.2	196.3	223.3	165.9	188.2	216.8	174.1	214.2	205.8	202.4	195	204.1	164	214.7	141	155.6	141.2	120.6	138.6	126.8
C14orf166	220.6	221.1	200.2	200.6	242.6	215.2	219.1	217.3	175.8	212.3	203.7	202.5	220.6	235.5	188.4	200	287.9	190.2	203	232.6	179.3
CBX3	220.2	229	211.9	215.9	236.3	220.3	223.3	221.4	204.2	171.6	184.5	189.1	169.3	179.2	193.9	215.8	152.6	241.8	195	179.4	192.7
HSPA5	220	254.9	222.2	226.1	255.2	234.1	237.5	249.2	234.1	251.2	258.3	244.4	260.9	255.5	272	206.5	255.6	215.8	212.7	246.1	223.4
CDC123	219.7	192	197.2	210.3	178.7	192.4	197.6	191.7	199.5	196.7	197.5	202.1	199	194.2	217.9	199	212.6	213.2	186.6	193.3	188.2
SRSF5	219.6	262	222.1	238	257.7	250.3	254.6	229.7	235.4	194.3	177.1	238.7	207.7	178.4	246.2	144.4	184	159.6	126.4	145.5	142.2
RBM39	219.5	236.9	259.6	250.6	231.9	299.8	273.3	231.6	285.9	263.8	283.6	269.2	255.2	303	276.7	336	287.6	346.7	310.1	295.9	315.8
VDAC2	219.1	210.1	223.6	220.3	217.4	225.4	232.3	209.7	211.5	224.1	225.2	230.8	231.4	249.3	229.2	225.7	241.5	244	239.1	253.8	226.5
MDH1	218.6	217.6	194.3	202.5	228.7	203.6	217.7	207.9	185.4	191.7	180.8	195.5	187.6	215.4	178.8	179.9	184.9	175	192.7	208.6	167.6
ARF1	218.5	214.5	220.4	219.9	191.1	193.9	211.1	209	243	188.4	266.2	206	206.2	203.9	242.9	170	246.3	180.9	160.4	198.1	197
COX5B	218.5	209.5	200	188.6	237.9	215.8	203.7	203.4	171.5	195.4	185.2	190	216.4	235.9	165.9	208.2	207.6	193.4	226.2	229.9	183.8
MRPS34	216.9	199	206.6	206.3	217	198.5	208.4	206	200.4	190.1	232.2	202.9	200.4	215.8	200.7	196.9	300.1	208.9	181	210.6	190.9
EIF2S3	216	208.5	226.3	216	215.8	240.1	211.7	221.2	233.6	195.8	198.1	219.4	180	224.1	237.7	174.6	151.4	195.7	164.5	187.3	185.8
PPP2R1A	215.2	214.5	225.4	224.7	208.2	211	214.2	221.1	235.6	218.2	272.7	230.3	233.6	231.4	256.8	205.9	330	221.1	194.8	248.5	227.9
INSIG1	214.9	106.2	167	268.6	111.5	180.8	265.2	123.4	227.1	182.1	163.8	168.4	199.7	123.2	230.3	131.8	156.5	178.4	140.7	131.5	225.8
TOMM40	214.5	182	215.7	217.1	175.5	192.3	204.9	178.5	216.4	233.5	265.1	232.8	242.5	225.4	240.2	227.6	341.9	238.6	205.6	244.8	242.9
APRT	214.3	214.6	227	208.8	231.2	232.6	209.1	215.6	213.5	231.8	236.5	231.6	225.2	244.3	217.5	223.3	287.9	243.2	237.4	238.3	227.6
PYCR1	214.1	204.4	212	196.2	190.1	203.7	191.4	218.6	218.8	205.5	268.1	208.8	207.5	251.9	231.8	181.9	351.5	223.8	162.4	270.9	218.2
ITGB5	214	198.8	237.4	234.5	182	196.7	204.4	201.3	273.8	204.3	276.2	239	212.3	202.7	313.7	215.2	253.9	224.5	167.4	210	236.1
EIF3H	213.8	246.1	209.6	199.7	237	220.6	213.3	238.4	196	195.8	215.8	209.4	217.6	263.5	206	192.6	294.7	206.4	201.1	245.7	197.8
MAZ	213.2	202.4	209.4	225.9	190.7	192.4	217.2	196.8	220.8	215.5	258.3	217.5	231.1	213.6	227.6	217.7	274.9	222.9	199.4	200.7	220.9
TXNL4A	212.8	168.7	191	191.3	183.2	193.9	188.6	185.5	170.9	190.7	187.5	190.2	205.9	204.4	188.5	186.1	178.3	196.1	176.6	187.9	162.2
MYL12A	212.7	199.4	211.8	199.1	201	203.2	210.7	192.5	188.2	237.5	199.8	210.1	219.3	216.1	230.9	240.4	219	235.8	238.6	223	244.3
MEST	212.1	186.2	215.5	207.8	176.3	185.8	201	215.1	232.1	212.3	221.2	198.2	204.9	188.8	268.5	212.7	203.4	253.9	197.7	208	246.5
FGFR1	211.8	245.2	214.6	247.5	223.5	216.9	225.4	234.3	270.8	189	219.4	197.4	155.5	135	184.5	225.7	133.8	185.9	153.4	142.4	161.5
BRD2	211.7	245.5	191.7	271.2	245.4	226.9	280.1	259.1	278.4	222	249.2	226	228.1	192	248	223	184.9	212.7	219	220.5	229.3
ABRACL	211.1	218.3	198.8	196.8	220.1	201.1	214.1	207.8	185.3	191.1	178.1	201.4	208.7	222.6	190.6	196.2	175.8	201.6	215	200.9	198
STOML2	211	184.1	202.1	189.8	178.1	187.4	195.2	178.2	203.2	204.6	218	205.1	204	211.9	201.8	202.7	244.9	214.6	205.9	208.4	216.5
DHCR7	210.8	159.5	210.8	230.4	136	188	232.9	173.7	234.4	249.4	296.8	226.4	280.9	235.8	290.4	284.9	367.6	368.8	238.5	252.7	337.2
MCM3	210.6	210.5	193.2	211.7	201.3	195.3	218.9	194.4	192	204.6	201.3	189.6	206.5	185.4	195.2	186.5	200.9	186.7	166.2	155.8	156.3
TUBB2A	210.5	129.4	230.5	232.1	129.9	205.3	219.3	127.6	229.5	293.6	191.7	278.7	297.2	169.8	297.5	420	383.5	432.5	362.5	229.2	460.4
FAM60A	210.2	234.5	201.3	213.7	241.6	230.3	223.1	234.4	207.8	210.6	211.9	214.9	190.6	210.3	217	251.6	221.9	252.8	245.8	228	247.1
MRPL3	209.6	181.7	193.4	201.5	185.6	175.3	215.5	179.2	178	195.8	183.9	177.7	191.4	192.9	179.5	191.4	178.7	193	174.6	175.4	152.5
TUFM	209.1	183.6	198	213.8	188.4	187.9	207.5	190.7	201.7	209.8	215.6	195	213.9	185.4	200.6	203.6	220	188.9	194.8	204.1	202.4
LARP1	209.1	221.2	230.8	234.3	193.5	227.8	225.9	207.2	283.5	249.1	280.7	268.1	231.6	200.5	262.7	340.7	278.1	360.8	277.5	248.6	354.6
PSMA3	208.8	198	192	195.4	214.3	207.8	196.5	197.6	185.4	208.6	185.5	213.9	198.8	215	193.9	208.6	203.3	207.3	209.5	214.4	206.7
SNHG8	208.3	201.9	190.8	194.3	222.1	204.3	199.9	205.8	165.8	182.3	243.9	189.9	201.3	257.2	181.6	177.1	264.5	167.6	220	272.8	148.4
CBX1	208.1	209.8	201.2	207	203.5	197.2	212.6	204.3	197.1	180.4	184.2	188.1	195.8	196.7	200.6	135.8	135.9	137.7	139.2	161.4	133.9
IARS	207.7	200.5	235.8	212.8	198.3	243.2	213.4	201.5	244.1	211.1	199.5	216.8	212.4	223.7	229.5	168	174.4	188.3	169	216.8	181
LAMTOR4	207.5	203.4	181.5	211.1	219.5	186.3	208.2	209.2	179.5	177.6	200.5	189.2	190	230	171.2	156.9	169.6	147.2	176.5	202.5	143
MRPL51	207.3	190.8	169.4	180.1	195.9	168.8	194	191.3	141.5	184.2	187.6	155.1	185.6	218.5	152.2	180.9	186.9	155.5	202.4	206.9	152.4
TNFRSF12A	207.3	112	192.4	260.6	112.9	224.3	246.6	120.4	263.4	462.7	393.6	363.7	428.8	305.4	372.3	410.6	524.3	339	444.3	425	442.1
EIF3I	207.1	207.1	213.2	215.4	196.6	196.4	213.3	204.5	207.6	211.2	231.7	212.2	209.4	233	233	202.2	294.2	225	217.4	230.7	221.5
LSM14A	207	240.8	233.3	228.1	237.6	248	217.1	243.7	226.2	207.5	238.1	214.9	209.5	216.5	242.2	204.4	300.1	215.1	186.6	215.1	194.6
UQCRB	207	186.1	170.3	202.7	186.7	172.1	197.1	195.6	149.1	185	167.2	177	198.8	180	174.8	183.9	189.9	174.1	185.6	185.4	163.8
C11orf58	207	171.3	186.3	194.6	169.8	176.8	199	186.7	179.8	179.8	185.1	180.2	193.8	183.2	188.9	194.5	287.4	200.5	193.6	167.7	169.4
TBCB	206.4	185.2	209.1	215.9	175.1	183.6	178	190.8	209.2	222.1	285.9	215.6	232.8	228.9	230	248.7	334.4	226.1	214.1	248.4	255.7
HIST1H4J	206.1	147.4	159	189.3	161.9	169.9	174.1	148.1	159	183.4	152.1	184.1	199.3	190.7	171.5	191.9	126.6	153.9	232.3	185.4	164.8
RBM4	206.1	168.2	196.8	219.8	168.1	184.1	205.7	179.6	186.3	230.9	267	206.5	227.7	229.5	218.3	308.5	302.6	302.9	283.5	262.3	285.4
TUBB4B	205.5	227.1	196.9	209.6	226.3	176.5	213.3	218.2	175.2	227.5	222	192.2	228	212.2	189.6	309.6	331.9	313.8	308.7	288.6	323.4
PTTG1	205.4	186.8	203.8	179.1	199.3	208.6	192.9	195.9	173.2	197.3	197	200.9	191	218.6	199.2	172.9	181.7	182.2	196.9	216	184.3
NUDT21	205.3	182	212.5	186	170.2	193.3	193.6	169.6	209.7	173	195.5	188.6	213.8	172.4	221.7	168.6	224.2	175.4	148.1	154.3	164.1
RAB13	204.7	198.6	219	210.6	202.1	234.9	227.1	202.2	209.3	296.3	276.6	267.3	269.2	256.7	269.1	357.5	256.5	367.2	354.7	291.9	346.8
CYR61	204.4	216.9	168.8	281.7	250.5	278.2	292	250.7	328.8	166.3	128.5	219	137.8	101.3	244.1	116.6	96.9	100.1	127.7	105.6	149.8
UBE2N	204.4	187.6	169	190	174.5	167.9	190.6	174	167.9	172.7	168.8	155.1	184	157.9	180	157.6	247.1	162.5	145.3	149.1	147.2
PSMB5	203.5	192.1	190.1	194.3	204	184.8	192.4	195.3	172.1	186.7	209.4	189.5	197.3	210.2	189.7	193.9	226.7	205.8	188.1	197	176.2
ATP6V0C	203.3	184.6	197.7	223.8	176.8	182.4	207.6	194.3	248.2	215.9	280.8	224.2	223.5	200.3	231.5	205	241.5	211.6	196.3	222.6	270.3
SALL2	202.7	206.1	214	219.8	189.8	201.4	218.6	195.5	211.5	184.7	205	175.5	174.3	151	179.4	122.3	114.5	135.9	109.3	108.1	118.7
DEK	202.5	206.8	203.9	215.2	199.6	195.6	228.5	211.2	183.8	178.3	161.4	164.4	185	169.4	197.1	160.4	135.4	155.9	159.6	153.5	151.8
DHX9	202.3	207.9	199.3	207.6	199.1	192.6	227.2	205.9	191.3	204.5	188.8	186.8	204.4	184.1	183.5	189.1	149.1	192.3	185.8	187.3	174.7
SNRPC	202.3	184.5	194.2	186.2	189.6	201.8	187.6	180	172.8	191.9	187.3	191.2	198	214.6	193.7	196.5	210.2	203	206.3	227.4	202.6
KHDRBS1	202.3	196.4	200.5	203.8	198.4	202.5	210.1	191.4	190.9	188.6	171.5	192.7	200.2	178.1	190.3	154.8	148.3	160.4	154.9	147.1	145.4
SNHG19	201.9	252.2	237.4	196	249.8	213.8	200	241.4	188.1	238.2	213.2	240.9	225	246.8	213.9	230.6	192.1	212.9	279.1	255.9	223.4
ACIN1	201.8	200.8	203.2	234	188.6	234.1	232.3	186.8	219.9	197.1	213.9	202.8	192.2	195.4	195.8	242	132.9	240.3	200.4	174.5	219.1
TOMM5	200.8	194	176.3	184.9	203.8	172.6	189.3	185.3	169.3	165.2	170.6	162.6	173.4	178.5	161.8	146.9	184.7	150.8	140.7	155.9	130.5
PSMC1	200.4	188.3	176.9	176.4	185.3	189.3	199	202.4	165.6	202.9	220.7	199.9	205.3	207.7	203.5	253.1	206.5	268	233.7	241.9	226.8
CCNB1IP1	200	194.3	221.4	190.4	189.1	247.4	217	185.3	243.9	223.3	220.9	272.5	225.3	278.7	266.9	255.8	250.3	288.6	267.5	272.7	281.2
SLC39A1	199.7	170.2	184.3	205.4	166.6	178.1	203.7	168.7	186.3	191.4	187.5	181.4	203.9	183.6	196.8	151.2	186.3	154.6	152.2	160.6	151.5
SF3B1	199	214.7	200.6	202.3	226.9	214.1	226.7	210.4	201	198.8	194.1	193.9	207.3	222.7	219.2	173.5	174.4	201.7	175.1	203	187.8
GABARAP	199	208.3	206.6	203	211.3	192.7	203.4	202.9	182.2	188.1	237.1	189.1	208.3	217.5	221.5	178.6	242.4	176.6	195.1	211.4	186.6
IFITM3	198.8	169.7	179.1	208.3	169	174.1	186.4	160.5	182.3	191.2	176.7	171.6	206.9	170.8	180.8	168.8	186.3	156.9	183.2	166.1	166.2
PRDX3	198.8	172.4	160.3	183	184.8	169.3	195.9	173.2	149.2	171.5	157.8	151.8	181.7	177.4	156.4	156	139.3	138.2	156.6	158.2	136.1
CLIC4	198.7	198	196.4	203.5	196.9	198.8	207.7	195.9	192.9	216.8	228.5	203.5	230.1	246.1	209.6	221.7	308.5	244	233.9	265.3	223.9
RAC3	198.4	175.4	180.2	200.2	165.6	183.5	191.4	170.4	182.1	195.8	202.9	178.4	202.3	185.6	201.6	168.3	236	163	166.3	172.6	178.4
VCL	198.1	190.1	215.5	226.9	177.5	222.2	235.9	176.1	253.9	286.5	234.4	266.1	237.6	192.5	271.4	333.2	311.3	355.3	256.9	213.1	340.7
DDOST	197.9	181.8	196.1	190.7	182.8	184.3	184.3	185.2	197.2	186.3	205.4	191	195.8	207.5	199.6	182.5	219.1	200.2	190.3	217.9	209.4
AP2S1	197.7	151.7	181.7	180.6	161.6	174	187.4	158	169.7	198.9	177.1	193.4	200	177.8	193.7	205.3	198.3	201.7	202	186.3	195.8
SNRPF	197.5	170.1	175.5	182.3	188.9	174.9	183.7	177.6	153.6	184.7	164.3	163.3	189.9	193	173.2	186.6	132.5	174.6	203	195.9	164.9
CTNNA1	196.9	179.3	187.5	196.4	187.9	189.5	195.1	184.7	193.5	193.7	216	191.6	199.9	185.7	218.4	181.2	243.1	185.2	177.6	194	198.9
CARHSP1	196.8	213.7	167	190.3	221.6	174.7	193	210.1	170.1	150.5	181.2	149	145.4	151.6	148.1	117.1	184	125	105.7	116.1	103.8
EPCAM	196.8	178.3	156.6	185.9	173.7	159.9	199.2	176.2	155.9	189.6	165.4	158.1	192	179.4	151.4	222.5	184	208.3	220.4	187.1	173.1
YWHAH	196.5	193.8	184	196.4	196.8	179.9	197	192.5	176.5	186.5	189.8	188.8	195.8	190.9	184.6	221.9	223.2	237.2	196.2	184.3	226.9
CPNE1	196.5	189.9	182	214.2	181.6	182.9	198.6	197.4	212.9	173.2	179.7	200.7	166.7	169.7	181.3	138.7	110.8	137.4	116.4	142.3	136.4
CSRP2	196.5	207.7	186.3	193.6	215.1	182	198.4	205.5	162.3	184.9	200	182.2	197.4	233.4	180.7	178.2	184.9	155.3	195.5	229.3	168.4
NDUFA13	196.4	190.2	175.2	178.2	200.5	174.1	182.4	184.1	156.5	182.7	205.6	170.8	194.4	210.6	165.5	193.8	346.8	181	181.5	202.8	170.8
NUTF2	196.3	198.3	203	203.7	181.6	197.7	187.7	185.5	209.2	199	205.4	198.2	209.4	214.3	207.3	182.3	278.9	178.3	171	194.8	182.7
SUB1	196.3	181.6	162.3	176.7	183.5	172.9	180.2	174.2	158.2	191	171.4	172.8	194.4	193.8	182.3	187	203.2	172.6	195.7	201.9	176.7
GANAB	196.2	190.8	204.6	200.7	173.1	195.9	197.4	180	213.9	175.8	200.1	193	193.2	199.5	212.8	168.4	181.4	178.8	170.4	194.6	185.5
NDUFS6	196.2	175.9	199.6	179.6	183.9	175	174.5	189.8	178.6	178.9	192.7	197.6	197.5	188.6	175.8	176	257.8	183	184.2	197.8	181.2
CNDP2	195.9	199	177	199.1	196.2	164	198.3	208.4	164.4	190.4	215.7	179.4	202.3	201.5	185.6	188.7	261.1	165.8	160.9	195.7	179.8
DDR1	195.4	170.7	235.4	217.7	160.5	212.3	221.8	163.2	275.5	234.4	231.9	249.8	242.7	202	269.1	186.4	160.8	184.6	165.8	177.7	201.1
HNRNPR	194.6	190.9	171.6	191	195.9	164.8	198.1	190.6	157.3	150.2	144.6	152.8	160.1	140.5	156.6	133.8	111	135.6	119.3	104.8	102.7
RP11-530C5.1	194.4	217.9	226.4	224.4	230.4	200.1	199.8	240.8	238.4	154.1	174.3	206.6	188.5	135.5	196.3	186.9	191.8	158.9	130.9	134.8	180.6
HINT1	194.2	192.9	173.9	186.2	198.7	170.6	190.4	195.4	159.5	179.3	184.9	163.8	194.8	220.3	171.5	203	211.3	191.2	214.6	218.1	182
MLF2	194.2	175.5	195.1	212.7	166.8	176	198.1	173.2	207.2	206.5	251.1	192.4	217.2	203.9	240.6	208.7	260.7	194.2	214.1	242.2	247.6
PSMD8	193.7	159.1	185.2	186.8	153.8	167.1	167.9	175.9	199.8	186.5	227.2	191.1	206.7	190.6	221.7	194.3	342.7	220	190.8	224.6	228.6
LRFN4	193.6	232.5	229.3	179.3	226.7	218.1	198.7	254.5	250.5	134.3	245.8	217.3	131.6	143.9	166.8	218.1	207.9	285.9	178.4	168.3	286.1
SOD1	193	197.2	184.6	181.5	215	177.5	187.3	199.8	169.5	174.6	194.4	183.2	179.9	227.9	193.7	207.5	206.4	232.4	213.5	240.3	228.3
EIF4E	193	165.7	141.8	175.5	172	148.1	195	157.7	138.6	164.2	129	138.7	152	118.6	147	174.7	117.4	162.5	159.8	130.8	139.3
PSMD4	192.9	156.5	175.1	180.7	163.9	175.7	190	168.2	169.6	179.2	183.9	186.2	182.9	194.3	178.2	166.6	208.7	173.3	173.1	177.4	168.7
RAC1	192.6	181.2	186.4	184.3	183.1	182.9	192.9	187.8	193.7	195.7	200.4	196.5	194.4	194.6	193.9	184.9	245.2	186	168.7	181.6	172.8
DDX3X	192.5	235.7	183.9	196.9	220.5	212.3	227.9	227.5	207.8	168.6	165.3	181	160.8	155.5	169.5	174	161.8	211.4	152.8	154.9	180.3
PPP4C	191.8	174.6	175.7	185	176.8	168	186.6	180	192	172.6	210.4	174	178.9	187.5	191.9	152.9	209.1	152	149.1	182.3	154.7
TPM2	191.8	232.4	205.6	190.9	244.6	206.6	190.1	224	202.3	188.1	237.5	223.3	193.2	229.1	201.6	244.3	239	290.5	197.5	206.4	244.7
LAPTM4A	191.6	187.6	180	176.5	190.2	176.7	177.9	184.2	177.3	167.8	177.1	170.7	173.5	194.4	178	143.6	152.5	163.8	155.6	183.9	152.6
AURKAIP1	191.6	156.5	186	180.4	161.6	162.1	178.9	162.1	169.2	181.3	201.3	180.6	197.4	197.3	176.6	176.6	257.3	167.6	166.2	188.6	178.2
SRSF11	191.4	201.3	190.3	208.5	211.6	221.8	218	208	197.1	204.7	186.1	182.4	179.6	170.4	193.7	194.7	111.6	190.5	173.9	161	181.9
MALAT1	191.3	150.5	151.9	179.7	159.2	212.6	198.7	177.4	220.3	280.7	167.4	241.8	206	159.5	197.3	305.4	48.9	274.6	301.4	175.7	190.2
SF3B3	191	189.5	183.2	200.2	188	173.7	200.5	196.7	193.1	181.6	187.3	167.9	168.5	146.8	168.4	197.2	145.1	185.8	163.3	137.3	172.3
C12orf57	190.5	197	182.3	177.5	196.4	181.9	190.3	196.7	170.3	199.8	193.6	192.6	206.4	231.8	164.7	211.8	248.3	195.7	227.8	243	203.2
EIF3A	190.4	194.6	170.4	199.9	199.8	184.7	207.4	201.3	187.4	165.9	164.3	153.8	161.1	145.5	168.9	163.4	144.7	174.7	153.7	137.6	160.3
OSTC	190.1	174.4	166.4	167.6	180.7	176.1	175.7	172.9	147.5	163.6	150.5	149.6	169.6	181.3	161.1	151.2	126.1	160.1	160.9	164.3	136.9
BRK1	190.1	187.6	187	179.5	184.1	172.8	182.1	184.4	177.6	184.7	205.6	184.8	188.7	202.6	186.4	184	218.2	184	190.8	207.9	186.1
H1FX	189.6	188.7	184.8	206.6	196.5	182.6	196.4	198.4	196.2	183.9	238.6	195.3	237.7	250.6	205	149.3	248.5	123.9	172.4	225.7	173.7
ALPL	189.5	185.4	187	196	167.2	145.6	189.6	190.4	228.9	183.8	266.7	194.7	202.7	173.6	245.7	185.5	228.3	180.2	169.3	198.3	222.7
PSMD7	188.4	181.7	183.1	173.5	186.7	206.7	190.4	185.5	167.5	183.7	178.3	189.5	181.6	186.5	174.4	201.8	173.7	212.9	188.3	195.7	191.2
MDH2	188.2	163.7	195.1	198	155.6	168.1	172	178.5	213.6	181.9	217.5	185.7	193.5	178.8	212.6	172.7	290.7	178.6	160.6	194	204.7
MAGOH	188.2	150	180.3	189.3	154.9	173.1	175.9	151.1	164.5	189.5	166.5	183.6	181.4	181.3	186.5	187.8	154.4	192.3	191	191.5	170.8
DPY30	188.1	161.1	166	167.7	179.6	159.2	178	173.5	158.9	158.7	162.3	164.6	171	188	173.4	160	170.9	159.6	165.1	173.9	144
AES	188.1	161.5	172.4	195.3	159.6	162.3	182.7	159.2	178.5	185.2	198.9	174.2	194	186.3	183.3	172.7	202.5	168.1	184.5	189.6	187.4
PSMC5	188.1	180.3	153.6	187.1	172	149.7	188.7	170.1	160.7	202.9	196.6	172.7	185.6	178	184.2	213	215.3	194.8	197.4	175.4	180.5
ARPC2	187.7	170.1	183.5	184.1	163.7	171.6	178.2	160.4	171.5	198.1	208.2	195.7	198.8	205.8	195	190.5	258.9	203.8	209.4	230.6	214.7
CYC1	187.7	172.3	187.5	183.3	159.7	168	174.4	179.9	200.2	185	241.7	197.4	191.3	191.3	224.9	195.6	285.2	209.4	181.5	207.7	219.3
ID4	187.7	68.8	133.4	209.4	74	166.2	202.6	94.5	183.8	94.6	95.4	86	92.1	58.6	96.1	22	38.7	21	27.5	38.3	29.6
TUBB3	187.6	206.9	216.6	191.3	182.9	166.9	171.1	228.8	262.6	171.8	284.8	212.1	176.3	174.9	248.1	250.3	238.6	327.5	200	200.9	390.7
AKR1B1	187.5	172.3	162.6	176	170.7	161.3	195.9	182.6	175.1	183.7	191.1	168.5	184.2	195.4	165.1	193.7	204.7	185.7	177.7	214.1	177.1
DUT	187.5	191.4	231.3	194.4	173.2	189.8	199	180.1	194.9	205.7	163	192.8	192.9	193.5	183.4	158.7	148.3	160.6	154.4	158.7	154.3
MTCH1	187.3	183	186.4	200	172.5	187.2	191.2	184.1	205.6	207.2	232.9	200.4	209.9	211.5	214.4	210.4	233.6	213.2	202.3	217.9	221.1
ARL2	186.8	182.2	175.8	177.6	182.6	158.4	172.6	190.9	166	177.4	213.2	172.6	175.5	185.9	176.9	157	263.9	144.1	152.5	178	164.6
TP53	186.6	186.4	190.3	201.5	158.9	172.6	200	199.3	229.4	192.8	225.9	212.8	189.8	198.1	237.7	164.6	216.1	188	143.5	190.9	205.1
HSPB1	186.6	203.9	208.5	189.1	222.4	189.1	184.7	220.2	193	200.1	234.3	221.2	218.7	238.5	211.6	178.4	253.1	195.4	186.3	209.7	230.4
CDK2AP1	186.5	163.6	157.7	192.6	169	154.4	187.4	159.5	152.9	178.7	167	158.3	183.3	183.6	159	172.2	227	163.3	180.8	167.2	148.7
UNG	186.3	148.5	147.7	176.1	146.1	139.2	186.8	144.2	131.7	168.8	153.4	141.1	187.5	156.4	140	131.3	157.4	125.8	128.3	141.2	106.4
RAB11A	186	188.8	166.1	173.3	193.7	187.8	183.9	182.8	163.4	147.3	150.2	161	161	156.4	155.5	148.2	160.1	159	141.8	134.1	146.4
PAIP2	185.8	160.4	172.2	176.8	174.2	182.7	182.5	163	168.4	153.5	147	162.2	165.5	166.3	173.1	128.1	119.8	137.4	141.1	154.7	127.4
TMED10	185.5	197.5	176.7	156.8	173.8	157.9	184	176.8	182.3	167.1	161.7	168.5	165.2	172.6	167.8	150.2	170.7	155.2	135.9	140.7	140.5
SNF8	185.5	170.6	192.5	171.1	162.5	184.1	171.3	183	173	195.4	207.2	191.1	194.1	178.4	161.8	209.4	206.7	197.6	167.8	185.2	182.8
VASP	185.2	140.8	168.7	195.4	124.2	151.5	170.2	122.6	205	260.2	261.7	219	244.2	177.2	243.3	293.6	442.5	244.8	263.8	221	328.7
TMED2	185	159.2	184	183.7	155.6	173.9	193.3	168	185.4	168.7	190.1	168.7	190	190.1	187.5	151.7	278.1	159.5	146.9	182.2	173.3
NES	184.9	127.2	214.4	236.1	125.3	236.4	233.5	132.5	249.1	312	284.4	286.5	303.8	233.4	296.7	256.6	225.2	263.4	246.5	230.4	275.7
ZFAS1	184.7	229.6	215.7	201.6	229.3	256.6	201.5	212.7	221.2	256.5	279.2	281.5	252.2	301.1	271.7	328.4	340	323.9	319.3	324.5	278.6
CAPNS1	184.5	160.1	154.2	185.8	164.4	160.2	198.7	161.2	163.2	215.6	212.8	177.5	195.8	196.9	178.5	259.6	284.9	196	239.2	205.3	214
ATP1B3	184.4	190.4	158.5	175.6	185.1	163.1	181.6	188.5	152	155.8	155.4	154.2	157	172.7	172.3	137	138.6	135.2	144.3	155.8	131.6
ENSA	184.3	194.5	183.1	189.6	188.9	189.1	201	182.3	184.7	208.6	201.6	201.2	212.5	209.7	205.8	224.8	240.9	220.7	231.7	224.6	217.4
ATIC	184.1	167.1	159.1	170.3	160.9	165.7	176.5	152.6	148.6	166.6	133	162.5	174.1	164.5	148.4	158.3	129.7	152	183.2	140.1	145.2
CLNS1A	184	173.8	168.7	179.3	185.2	172.6	180.3	168.7	155.3	163.8	159.9	158.3	165.7	162.1	157.1	146.3	148.8	147.9	142.2	143.6	125.6
HYOU1	183.9	207.6	209.1	199.2	194.5	194.4	199.6	218.5	220.4	164.7	227.8	199.5	170.7	209.1	201.8	141.9	188.7	174.9	147.9	223.2	193.9
OCIAD1	183.7	152.7	174.5	166.2	167.1	193.7	197.8	163	187	214	192.1	193	215.5	243.9	198.4	195.7	204.9	192.8	210.9	244.1	201.7
ADRM1	183.3	155.4	176.8	192.6	148	161.2	175.9	158.5	201.1	180.5	223.4	183.3	186.9	177	200.5	180.5	256.4	179.3	169.6	202.8	211.9
NDUFAB1	183.2	174.7	161.5	172.5	178.4	176.6	166.9	172	144.4	158.9	156.3	154.9	162.9	196.3	146.8	161.1	162.3	157	165.7	175.6	149.1
SMS	183.1	188.2	184.7	186.3	187.2	191.1	183	177.3	178.3	201.4	209	206.1	196.9	209.6	220.6	241.5	236.9	285.7	228.3	224.9	257.6
EIF3D	182.9	173.5	174.2	179.8	158	179.6	183.6	172.1	191	159.5	163.1	167.4	163.9	163.2	171.4	154	158.3	144.8	135.5	139.2	139.9
SON	182.6	223.2	205.3	213.2	208.4	229.2	211.4	206	227.2	226.6	200.3	207.1	200.4	195.8	224.9	221.5	172.1	228.2	215.7	212.7	214.4
TRAF4	182.6	173.3	172	210.6	151.7	192.1	188.4	181.3	255.3	191.9	265.2	216.6	181.3	193.5	268	195.1	202.4	222.2	223.9	284.8	325.3
WEE1	182.4	71	209.7	257.3	72.4	270.7	262.9	81.1	274.9	365.4	210.3	303.1	319.1	183.5	309.5	191.2	141.9	146	219.9	165.2	217.1
C6orf48	182.4	180.2	243	206.3	183.5	255.3	207.4	197	267.3	278.1	376.7	313.8	276.6	361.8	329.6	377.6	392.7	399.9	371.5	455.6	409
ALDH7A1	182.3	191.7	170.1	171.1	206.1	159.1	172.2	197.1	163.8	177.7	175.8	168.4	177.6	204.4	167.2	163	151.9	162	189.2	203.3	147.5
SMARCC1	182.3	202.7	196.2	171	168.6	167.6	184.4	184.5	210.8	165.3	184.2	179.5	184.2	157.6	176	149.6	152	172.9	111.6	144.4	142
NOP58	182.3	171.3	200.6	184	172.9	213.7	190.9	171	199.2	217.7	221	201.4	197.5	203.6	224.7	235.2	257.6	246.5	215.1	220.8	223.9
RAB34	182.3	158	172.2	175.8	161.3	177.2	180.4	159.9	187.7	185.8	188	195.8	186.3	170.3	186.9	186.1	190.7	194.8	181.5	164.7	174.7
TGIF1	182	181.2	218	204.7	183.7	212.2	210.8	196.8	226.1	216.4	257.8	221.6	198.6	208.8	230.8	286.4	270.3	245.8	263.1	236.1	283.8
GNAI2	181.9	147.4	179.4	178.1	143.9	166.5	175.6	152.7	188.4	171.6	175.8	175.8	177.2	151.3	186.7	150.1	180.1	156.4	138.4	152	162.3
BCL2L12	181.7	147.7	177.5	181.5	150	170.9	184.8	162	172.6	166.4	174.6	167.8	164.9	162.5	170.1	141.4	185.2	130.3	142.8	156.1	149.6
TIMM50	181.7	157.2	183.1	192.2	139.5	156.4	185.6	157.5	212.4	190.6	214.1	192.6	206.6	182.5	215.5	210.5	215.6	222.5	167.6	200	194
LARP7	181.6	233.9	207.9	198.7	235.7	211.9	226.9	221.1	183.3	164.4	170.4	172.2	175	239.7	188.1	231	120.6	207.4	267.6	273.1	196.3
MAT2A	181.4	210.5	198.2	189.8	190.9	188.5	204.3	188.7	181.2	192.1	174.6	183.3	164.5	154.7	181.4	252.3	169.9	309.9	218.2	185.1	266.7
KCNQ2	181.1	242	216.4	266.2	236.7	187.8	225.8	268.5	264	179.8	259.1	203.5	179.1	183.8	283.5	177.7	169.4	196.8	137.1	151.2	185.4
HN1L	181	160.7	166.4	169.1	148.2	135.9	176.6	155.3	149.6	165.2	182	139.9	183.5	167.2	142.2	184.2	253.9	174.2	139.3	155.8	156
BUB3	180.7	195.7	172.4	170.2	186.9	159	191.3	188.5	170.8	181.7	204.6	168.9	170.6	190.5	164.9	221.3	268.1	231	191.6	209.9	206.1
CAMTA1	180.7	168	182.6	185	172.3	153.5	175.6	174.5	181.3	176.5	192.1	184.1	177.3	200	184.8	154.1	176.5	170.9	165.4	194.6	169.6
PPP1CA	180.6	164.2	176.2	179.6	160.4	158.5	169.2	163	176.1	171.8	197.3	177.4	186.6	187.8	186.4	182.3	251	187	167.9	194.3	186.4
CD9	180.6	178.6	181.5	165.9	180.3	181.7	167.5	169.9	182.6	140	133.7	156	138.9	132.4	177.9	82.4	99.5	102.2	81	79.5	87.4
YARS	180.5	164.2	203.2	198.3	147.4	200.3	191.9	172.1	209.1	201.1	222.5	220.2	196.1	208.3	227.4	201.6	222.1	216.5	183.3	212.9	198.9
PPM1G	180.3	164.7	161.6	180.3	162.7	160.9	179.3	159	159.8	167	173.3	155.8	168.1	156.5	161.9	158.5	178.6	156.2	158.5	150.6	147.8
SUPT16H	180	164.5	170.4	176.7	157.4	155.6	185.7	158.7	166.4	168	155.7	157.2	179.2	162	176.2	148.7	129.1	156.5	142.6	151.5	142.8
TUBA1A	179.6	134	156.2	173.6	149.9	153.4	182.2	132.2	151	202.7	149.7	167	203	165.7	174.1	276.1	183.7	293.3	274.3	175.3	287.6
SNX5	178.9	164.4	217.9	191.7	167.8	233.7	185.4	164.5	251.4	164	172.5	214.4	168.7	170.8	212.8	135.1	136.9	165.5	136.4	145.7	147.9
AZIN1	178.9	179	192.8	187.8	185.5	218.5	203.4	177.8	208	212.9	192.9	218.9	192.7	177.5	225	219.4	176.4	236.7	205.5	170.2	221.3
CDC42	178.7	195.8	169.7	172.1	184.7	164.6	188.9	178.3	167.1	167.6	184.2	174.4	172	201.2	185.4	183.4	166	182.5	170.6	176	178.2
RBPMS	178	193	257.5	208.6	171.5	212.3	209.2	196.2	267	213.2	255	239.9	206.3	193.9	243	190	182.2	209.2	158.2	183.3	204.3
VAT1	177.9	167.6	172.7	172.1	157.7	162.2	165.2	154.9	174.9	177.5	199.9	181.8	188.7	194.1	190.3	203.5	249.4	218.4	185.4	194	202.8
NPM3	177.8	152.4	180.4	173.5	151.3	160	172.5	155.7	170.8	163.6	171.1	168.5	167.7	170.9	178.4	139.2	203.7	145.2	142.8	163.2	154.4
PSMD3	177.8	153.7	163.2	178.8	151.1	156.6	172.4	155.7	175.9	179.4	200	178.5	184.6	174.9	186.3	173	202.2	164.6	166.5	184.8	178
LMNB2	177.6	184.8	190.3	189.1	168.9	167.5	180.7	185.7	196.1	158.1	196.7	167	163.2	166.3	184.4	129	190	131.2	116.2	125.4	133.3
PPA1	177.5	161.5	149.7	163.6	170.9	142.6	170.1	165.7	127.6	147.2	149.6	144.4	154.2	150.7	137.3	119.7	155	128.1	110	132.2	105.9
DSTN	177.4	154.5	161.3	170	159	162.8	175.7	146.9	142.1	171.4	149.3	154.8	174.9	183.3	150.7	181.4	161.5	197.4	202.5	189.5	179.4
POLR2F	177.1	170.3	161	177.3	150.9	138.8	164.6	153.9	151.6	159.3	185	162.4	175.4	167.9	168.8	152.3	213.9	165.8	167.7	162.1	159.4
KLHDC3	175.5	157.2	159.3	167.7	152.2	145.1	166.9	158.1	152.3	154.8	177.5	158.5	167.7	163.3	169.6	140.4	171.4	135.1	126.6	156.6	128.3
HDLBP	175.5	178.9	184.7	175.5	182.7	180	178.1	168.6	196.3	186.2	191.6	189.7	187.5	178.2	183.3	166	212.1	187.6	158.8	169.8	172
GARS	175	176.3	220	197.7	179.7	236.2	198.1	179.6	220.3	232.4	268	242.7	234.5	262.4	235.5	251.2	379.2	253.6	243.2	282.9	234.9
42985	174.8	149.7	151.8	158.8	163	156.4	172.2	156.7	138.4	158.4	134.7	132.6	144.9	158.9	151.8	146.4	127	148.1	142	143.3	126
ERBB2	174.7	199	160.5	172	178.2	148.9	163.3	186.4	171.4	122.5	145.2	138.6	115.9	100.8	131.6	92.7	100.4	98	77.4	72.9	81.7
ZNF207	174.4	173.6	152	168.2	172.3	166.9	173.6	164.4	155.6	142.6	137.8	146.8	141.5	123.6	143.4	170.4	122	173.8	149.9	117.8	154.8
SYNCRIP	173.7	168.9	161.5	170.1	175.8	175.1	182.9	162.4	158	154.2	134.9	158.5	159.2	145.1	155.5	171.6	125.9	174.7	151.4	120.9	150
ATF3	173.5	115.7	130.3	217.5	122.3	189.3	228.3	140	202.1	173	161.8	173.7	184.4	164.5	205.1	53	76.7	57.6	82	136.2	86.1
ELOVL6	173.5	153.2	202.1	191.8	154.9	188.1	188.5	162.5	159.9	183.2	220	175.7	208	198.6	194.1	171.8	135.5	175.1	171	160	174.8
UBE2I	173.4	163.1	171.4	183.7	161.3	166.4	179.3	169.4	171.3	173.8	180.2	175.9	187.2	183.9	174.7	169	206	169.6	172	175.8	166.7
MRPL20	173.4	152.9	163.2	165	165	153	161.3	159.2	152.5	174.6	177.3	160.8	174.8	177.2	155.3	179.1	223.2	187.2	171.6	174	170.3
PAPOLA	173.2	167.2	160.2	163.2	164.8	158.3	173.7	167.4	161.5	135.2	121.7	140	136.3	130	148.1	92.5	93.7	103.1	84	93.6	86.5
PTPA	173.1	154	151.2	169.9	149.8	139.5	174.2	150.7	154.8	171.1	180.6	157.8	169.2	157.4	164.6	155.9	184.9	146.5	137.5	144.9	132
ATP6V1G1	172.4	151.9	174.8	169.6	156.8	176.2	181.9	158.6	162.6	186.9	195	173.2	192.3	206.6	194.3	189.9	215.8	195.3	197.7	207.9	190.6
LNCPRESS1	172.3	102	112.5	185.3	112.3	124.6	183.4	112.8	117.5	204.5	149.6	143.7	184.9	147	133.5	180.5	116.1	104.1	192.2	121.2	118.8
EIF6	172.2	150.7	168.8	161.3	149.6	159.9	171.9	151.7	166.7	193.8	209	174.1	192.8	188.8	179.3	223.3	262.9	218.5	225.1	202.8	210.8
CSNK1E	172	205.3	169.6	191.1	186.9	177.2	171.4	197.4	203.1	148.3	179.9	174.2	139.5	142.9	187	185.8	166.9	188.9	156.1	147	188.3
RALY	171.9	162.7	172.2	179.4	157.2	150.3	168.1	171.1	182.7	179.9	203.7	173.9	181.9	180.1	193.3	165.2	259.2	170.6	170.7	196.2	186.7
DHX15	171.9	179.1	155.7	169.3	175.7	163.8	185.4	173.9	154.4	162.8	156.3	151.6	165.7	153.5	157.5	142.2	131.6	153	141.9	154.2	130.6
NDUFB10	171.7	159	182	171.4	165.5	178.3	156	175	178	156.9	197.3	182.5	164	173.7	177	165	262	186	157	157.3	176.7
MCM5	171.4	140.6	165.8	185.2	136.9	175.7	167.7	136.7	184.8	231.6	206	213.9	221.3	162.5	221.4	217	305.7	221.9	187.9	203.3	217.4
ERP29	171	159.6	150.1	173	162.5	168.3	172	160.6	151.7	171.5	171.3	148.8	181	195.4	156.6	164	172.1	153	177.8	192.4	145.6
LSR	170.9	158.7	174	182.2	142.1	154.8	172.7	159.6	203.7	160.9	215	185.8	183	172.1	208.7	163.3	182.5	171	161.1	187.4	207.6
YWHAB	170.7	151	156.3	170.5	157.3	155.6	172	152.6	143.2	170	161.7	157	177.5	184.1	148.8	175.6	172.9	173.4	184.2	195	161
RUVBL2	170.5	150	165.1	156.2	139.9	156.7	155.7	145.2	167.8	176.1	186.4	178.8	167.5	155	192.5	177.1	229.1	185.4	164.2	156.7	186.1
CAPRIN1	170.1	177.9	153.7	163.6	180.2	163.4	168.3	167	155.1	138.3	137.5	141	149.3	140.3	142.3	164.1	145	175.5	160.3	141.3	163.1
FKBP3	170	159.6	156.2	158.6	172	154.8	163.8	170.4	136.4	152.4	151	142.2	146.7	171.8	148.2	136.3	159.6	144	145	154.5	131.7
SLC25A39	170	161.8	163.2	172.1	158.5	146.4	163.5	161.1	173.1	168.1	196.6	165.7	165.4	164.1	165	179.6	215.6	176.4	159.5	173.3	187.8
CPSF6	170	166.3	153.1	175.7	154.1	148.6	166.8	160.3	163.6	151.4	151.9	150.7	167.1	122.1	142	134	116.3	130.4	117.7	124.2	113.6
H2AFY	169.9	171.7	133.6	158.8	156.5	112.2	158.3	175.3	137.6	173.2	222.9	131.3	181.2	178.4	147.5	161.6	240.2	141.9	142.9	188.9	138.4
NUDC	169.2	160.4	154.4	168.1	156.7	146.9	162	159.3	157.2	167.8	172.5	165.4	165.9	157.2	153.3	179.1	195.1	169.9	161.2	158.5	163.2
SF3A3	168.8	146.2	151.2	161.5	145	152.3	173.5	142.2	146.9	158.2	166.3	145.7	187.2	156.9	162.2	159.9	143	165.6	174.6	182.8	152.4
PFN2	168.5	161.3	170.1	163.6	162.8	174.1	171	157.5	164.1	147	134.3	161.4	150.8	142.7	173	135.7	127.2	149.4	123.5	120.8	126.2
SF3B5	167.9	151.1	162.6	146.2	151.4	141.3	157.6	151.2	145.1	145.7	157.3	148.6	150	151.3	152.9	130.4	197.3	145.3	143.4	146.9	147.3
DDB1	167.8	165.6	160.1	164.8	145.6	153.4	166.1	155.6	158	161.1	157	151.7	164.8	165.3	169.4	154.2	148	145.7	154.9	166.3	147
ATP5L	167.8	159.1	133.5	153.5	185	157.1	167	162.1	130.4	157.5	147.1	148.9	179.8	186.3	147.3	181.7	138.3	169.9	215.7	202.8	139.8
CDC20	167.8	157.6	142.8	165.4	159.3	130.4	154.5	156.5	151.2	163.1	217.5	152.5	151.4	178.5	160.3	181.4	218.1	165.4	142.2	165.6	152.6
SLC38A2	167.5	218.7	157.7	194.9	220.4	193.7	217.9	212.1	176.1	164.3	185.2	142.8	148.1	158.3	166.9	198.1	158.6	214.7	212.3	199.5	237.4
SSR4	167.3	166.5	178.1	157.4	179.9	164.4	157.7	163.1	162.6	147	181.1	166.1	170.1	187.1	157.3	156.4	221	170.4	165.7	199	176.7
SQLE	167	137.3	160.7	182.8	138.8	167.2	193.3	136.6	169.2	190.1	171.8	160.1	188.1	160.8	188.2	194.9	141.2	216.5	175.6	136.7	213.8
GGCT	166.4	150.6	151.3	159.8	154.1	144.6	160.4	162.5	148	151.9	152.2	149.4	163.7	169	158.1	144.9	156	138.6	154.8	175.4	143.4
RP5-991G20.1	166.3	42.5	82.2	67.8	20.2	43.3	48.7	29.8	170.2	108.7	30.5	45.8	46.4	13.3	49.5	63.5	29.3	106.3	57.5	14.1	54.1
UBE2E1	166	149.4	146.4	156.6	151.5	149.1	151.2	142	139.3	149.6	147.8	150.1	157.3	166	148.4	140.2	146.7	129.8	143.8	141.7	117.3
ANXA5	166	171.5	182.1	169.1	169.7	184.6	176.7	170.2	176.9	201.3	207.2	197.1	188.8	206.9	207.8	223.6	216	242.9	225.5	220.8	234.1
COA1	166	143.6	141.7	156.1	148.5	148.7	168	151.1	133.2	157.3	141.1	142.6	156.6	148.5	146.2	134.9	132.2	123.6	133	137	109.7
U2AF1L5	166	180.4	205.3	188.5	200	177.2	222.6	210.2	216.1	223.4	268	202.6	207.3	232.8	276.4	195.5	275.2	204.6	213.8	203.4	208.1
NARS	165.9	163.4	171.2	168.2	147.7	172.1	177.7	168.2	165.9	166.2	182.5	152	163.6	179.2	169.9	170.3	167.7	152.9	161.9	193.1	161.8
PFDN4	165.8	146.7	158.1	143.6	156.3	164.8	158.4	158	136	150.8	132.7	153.4	161.1	172.5	133.2	137.6	117.4	141.4	159.8	162.8	140.1
BASP1	165.6	137.4	160.2	154.2	136.5	139.3	152.1	143.8	153.2	140.8	183.5	148.3	154.3	159.7	153.6	121.6	188.2	113.8	110.6	134.7	109.2
DAD1	165.3	159.4	157	158.7	153.4	135.9	142.5	164.2	143.7	139.2	152.3	148.5	153.2	146.9	151.9	129.6	150.5	128.4	128.7	147.3	124
FXR1	165.3	192.4	169.6	163.8	198.2	184.7	172.8	186.1	172.7	142.2	140	153.1	135.6	142.5	154.9	138	126.7	155.4	131.9	120.2	127
NOLC1	165	152.1	171.1	179.6	154.4	173.2	185.5	143.9	166.1	175.9	156.6	171.1	174.1	159.3	175.8	158.3	143.9	161.1	142.8	142.1	145
JUN	164.7	116.6	106.5	229.7	153.9	185.1	217.5	167.8	219.4	107.4	99.1	126.4	108.7	66.6	147	24.7	37.6	23.5	39.9	42.6	46.2
KRTCAP2	164	145.2	152.6	139.5	150.2	147.7	145.5	155.6	162	155.1	158	167.1	143.2	161	147	133	140.7	148.8	140.4	158.1	155.7
NAP1L4	163.9	167.1	135.1	177.7	158.5	141.1	171.6	171.2	157.4	145.4	150	132.6	156.6	156.4	126.3	162.5	183.4	146.9	152.7	145.6	150.5
MKNK2	163.8	182.1	141.4	185.3	182.5	147	170.2	191.2	206.9	136.1	176.1	143	140.7	135.7	149	154.6	219.1	164.8	171.4	157.2	234
PFDN6	163.8	177.6	182.8	171.5	179.2	169.2	165.2	173.5	150.6	155.9	155.7	165.3	163.7	175	169.2	109.9	120.3	128.2	106.4	140.7	114.8
CSNK1A1	163.8	141.9	157.8	165	131.4	170.1	157.8	150.4	168.4	175.8	169	176.2	170	170.3	176.8	200.9	247.7	205.8	174.6	167.5	209.8
ACP1	163.7	162.5	186.1	161.2	152.8	184.7	170.2	157	179.4	166.3	186.2	190.6	161.8	179.4	183.2	160.2	220.9	184	159.5	189.3	170.9
ITGB1	163.6	168.3	179.4	161.7	163.9	191.1	161.2	165	179.6	175.2	167.8	182.2	163.6	171.9	188.4	172.4	157.2	206.2	169.9	175.3	206.7
MRPL33	163.3	141.5	138.5	156.9	160.5	171.2	160.7	142.6	114.9	160.1	116.4	160.7	146	164.5	132.8	120.8	74.3	98	121.6	151.8	116.7
ZSCAN10	163.3	165.6	190.3	189.2	160	208	175.9	150.4	200	174.5	195.2	193.6	157.1	167	188.2	169.6	182.2	195.8	165.2	167.4	155.1
GLO1	163.3	149.1	139.8	149.8	157.5	138.4	156.6	146.8	127.9	145.3	124.8	132.7	148.7	148	137.2	119.9	118.7	120.5	130.1	135.1	113.7
DLD	163.1	135.3	127	133.4	117.4	124.7	143.1	130.7	136.2	141.2	131.7	127.5	117.5	126.3	123.5	116.7	112	145.8	113	108.5	116.8
UQCRQ	162.6	130.7	141	149	155.7	139.9	154.7	148.5	110.8	153	131.3	137.7	153.5	158.5	119.3	145.3	141.4	118.8	177.5	168.8	133.2
JUND	162.3	101.2	121.8	209.3	99.4	147.2	173.9	127.4	225.8	132	161.9	165.7	167.4	106.5	211.3	49.7	122.1	71.3	83.1	110.6	157.4
EGR1	162.2	60.7	114.2	265.5	92.4	155.1	259.1	102.8	213.6	196.4	144.8	146	250.9	162.1	171.8	93.6	23.4	64.8	120.2	51.7	130.2
STK25	162.2	165.7	190.2	159.5	163.8	167.2	168.1	185	227.2	157.1	220.5	194.7	151.2	167	223.9	161.1	204.8	197	129.8	177	212.4
CHAC1	162.1	98.7	137.4	182.1	91.2	152.8	183	120.3	198.3	108.1	156.2	125.7	123.3	134.3	175.7	123	175.8	123.5	118.8	149.9	134.3
ERGIC3	161.7	157.4	180.2	167.6	158.3	166	164.4	163.1	173.5	165.5	199.1	182.1	170.8	186.8	189.2	175.1	214.4	185.3	169.2	187	184.6
HNRNPUL1	161.6	153.6	162.9	173.1	150	155.7	169.7	156	176	168.6	181.1	175.1	173.2	159.9	175.6	173.9	187.9	175.2	165.2	165.2	180.4
SSU72	161.5	154.6	151.2	158.9	153.1	131.3	155.9	161.4	138.2	156.8	181.6	149.1	161.2	166.4	147.6	147.9	223.8	134.3	135.1	161.1	133.5
CDK4	161.5	135.6	156.1	165.3	128.6	147.7	172.2	132.6	167.3	175.2	182	171.5	180.1	182.5	183.1	178.1	224.6	176.5	181	190.4	180.9
GAL	161.4	61.3	189.3	178.1	71.3	201.8	173.9	71.3	204.2	194.3	114.9	233.2	205.7	92	228.7	238.7	160.4	313.4	227	112.4	344.3
SMARCA4	161.3	159.9	151.5	174.4	156.6	145.8	164.2	155.3	165.5	150.1	165.5	155.2	158	134.5	155.3	142.3	128.5	152.8	115.1	115.7	133.2
EID1	161.3	135.2	153.4	146.6	131.3	134.4	153.3	133.3	137.5	147.4	127.8	137	170.7	124.3	148.4	124.8	156.1	123.5	111.6	111.2	112.2
SF3B2	161.2	169.5	154	165.1	154.8	150.3	169.7	155.4	173.8	155.5	177.9	164.9	157.8	155.2	169.2	155.5	148.5	162.1	151.3	150.1	152.4
CDC37	161	149.3	158.8	166.1	143.6	146.7	155.5	151.9	164.5	165	167.3	164.5	161.1	141.2	161.3	165.2	167.3	167.5	141.3	138.4	157.4
PSMD11	160.9	134.2	144.2	153.5	132.8	135.9	147.9	141.5	149.3	157	158.2	151.7	164.4	148.3	154.1	182.1	206.8	205.7	171.5	164.8	192.5
SLC7A8	160.4	156.2	148.9	182	143.7	142.9	176.3	156	175.7	172.5	169.7	154.1	165.5	142.9	157.5	150.8	114.8	136.5	122.2	124.8	130
NPC2	159.9	147.7	151.3	154.4	153.7	140.5	149.8	141.1	144.5	137.7	172.7	140.2	147.4	174.6	139	147.6	197.2	158.7	152.2	160.9	160.4
SNURF	159.8	318.8	137.7	138.8	223.9	295	289.8	273.8	98.6	193	68.3	180.5	257.7	286.5	165.5	156.7	90.4	133.7	202.2	143.2	87
SPCS2	159.6	145.9	146	161.1	140.4	170.8	150.5	149.3	133.3	156.4	132.3	135.7	157.7	149.1	146.7	131.8	135.2	134.8	155.5	137.3	116.6
LINC01578	159.6	134.1	170.8	158.8	124.9	153.1	164.4	138.1	160.7	194.6	195.9	187.1	199.3	207.3	169.8	155.2	213.9	168.1	174.9	192.1	158.7
POMP	159.5	137.1	146.3	139.2	140.6	143.4	146.2	140.3	124.2	143.6	131	137.5	132.6	148.6	133.1	144	135	147.6	155.1	144.8	143.3
SAMD4B	159.5	171.6	166.2	176.7	156.8	154.7	164.4	160.9	182.2	143.3	152.3	159.4	146.2	133.7	153.7	122	113	120.5	90.7	90.4	121.2
TOMM20	159.3	156.5	172	153.3	156.8	174	166.2	157.8	164.6	160.2	151.7	169.9	170.2	174.9	175.5	162.2	148.7	178.7	161.4	165.1	165.8
SMARCD1	159.1	152.2	170.5	172.6	128.7	162.2	166.9	155.6	183.1	169.3	186	176.9	172.1	169.7	177.9	185.3	242.7	180.2	157.4	159.1	182.8
PDCD5	159.1	131	145.4	131.1	126.2	135.8	135.5	131.7	123.8	135	140.8	142.6	150.9	151.2	144.2	164.9	159.4	158.8	163	159.7	164.1
NIPSNAP1	159	158.8	153.7	153.1	155.3	139.2	151.9	156.2	154.6	155.1	173.9	153.6	155.8	171.1	163.4	140.2	169.8	139.2	134.6	170.5	135.3
DDX21	158.6	143.9	158.7	162.4	153.5	177.1	173.6	147.5	156.9	166.1	144.5	161.1	166.5	147.5	170.8	156.2	139.1	178.8	165.8	153	164.6
C14orf2	158.4	151.9	124.2	128.1	156.8	131.6	129.2	148.4	106	132.4	119	130.7	138.7	160.3	115	139.9	121.4	122.2	159.9	152.2	119.7
EBPL	158.1	152.1	163.4	142.9	154.9	161.6	159	153.6	142.8	138.6	135.7	151.5	146	170	141.7	120.5	156.9	138.5	123.4	140.5	132.6
NECTIN2	158	137	156	175.2	127.5	157.8	169.8	140.9	183.1	146.6	179.3	159.7	147	142.1	168.8	114.2	141	109.6	100.8	125.5	111.8
TMEM256	157.9	151.2	170.2	136.5	165.8	164.7	146	162.3	157.4	143.1	155.8	169.7	148.3	187.3	150.2	133.6	242.4	137.5	143.8	183.4	153.3
UBAP2L	157.6	171.8	148.4	159.9	156.3	147.4	170	156.8	148	163	146.8	151.6	156.6	127.5	142.2	182.9	137.3	183.4	162.8	142	164.8
GTF2A2	157.6	137.6	131.4	152.1	120	115.1	146.3	125.1	129.5	131.6	126.7	122.9	140.1	136.4	142	115.8	106.2	97.4	125.4	104.1	110.4
IDI1	157.1	114.7	152.4	180.3	124.6	164.7	197.4	125.3	159.5	165.7	138	157.1	166.7	133.2	184.4	183.5	112	212.5	193.8	129.9	225.4
RPN2	157	150.4	160.9	157.9	147.1	148.3	157.2	143.5	150	157.9	162	144.9	167	162.6	165.2	142.4	219.6	159.4	150	175.8	160.8
STT3A	157	157.5	141.2	151.9	151.2	139.9	161.5	149.7	141.1	142	155.7	129.6	146.6	154.7	147.1	126.1	137.8	136.1	130.6	153.7	128.8
PCNP	157	146	148.9	150.7	147.7	150.3	163.1	144	138.7	153.1	155.5	141.3	152.1	154.3	161.7	122.1	138.1	152.4	143.5	146.9	130.1
SRSF10	156.7	175.9	177.6	167.8	176.6	184.2	171.1	178.5	171.6	173.1	173.9	188.9	169.9	173.3	198.4	171.4	173.4	198.2	157.9	182.5	173.3
POLR3G	156.6	208.4	150.6	168.5	202.2	146.2	169.1	198.4	145	113.2	116.5	120.9	113.1	99	135.1	85.5	88.4	108.7	77.1	79.3	80.1
FKBP4	156.5	169.2	143.1	148.4	166.7	145.7	152.5	168.8	146	128.7	149.7	134.4	133.1	152.1	145.3	109.8	128.5	115.9	109.5	126.2	105.4
XPO1	156.4	179.1	141.8	152	185.6	167.4	163.6	183.4	158.4	140.3	143.5	130.5	126.1	135.5	124.5	173.9	123.5	180.3	164.4	143.8	161.8
LSM6	156.1	145.5	149.5	149.3	130.3	136.3	140	142.7	137.5	125.1	120.7	138.1	119.2	108.7	143.7	111.6	91.8	101.6	94.3	79.1	86.9
KDM1A	156	167.8	141.8	151.2	171.4	143.3	156	167.2	153.8	120.8	135.9	134.9	132.8	128	134.2	94	105.1	102.3	82.3	97.5	91
HES1	156	186.8	76.9	167.6	243	135.3	166.4	235.7	139.5	35.4	28.8	42.9	26.6	30.4	41.6	11	12.3	10.7	13.4	14.7	12
CSE1L	155.6	154.6	135.3	144.2	161.6	137.1	155.6	150.9	122.2	136.2	126.2	126.8	136.7	140.7	122.8	126.2	130.2	128.4	124.4	135.1	110.5
SF3B6	155.5	144.2	144.4	148	140.8	125.4	143.7	140.1	123.6	138.5	129.5	133.7	137.6	160.3	141.8	126.2	120.8	126	149.6	144.5	123
AK4	155.4	149.1	154.4	142.6	134.1	138.9	133.9	145.8	152.2	114.2	129.4	133.2	121.3	120.3	137.5	81.1	120.8	94.5	70.4	100.5	89.2
ACTN1	155.1	151.3	159.5	174.5	134	161.9	162.1	157	193.8	204.8	202.4	205.6	177.4	135.6	190.3	218.1	223.8	220.9	178.6	153.7	212.1
HSBP1	155	164.6	139.9	152	172.1	143.5	157.9	164.3	121.9	132.3	153.5	143	162.5	169.6	151.6	156.2	214.3	146.4	154.6	178.1	142.7
PLEKHJ1	154.9	133.2	146.4	150.4	128.4	129.7	149.5	138.3	153.4	151.7	166.1	145.3	158.4	151.3	147.9	127.6	182.2	126.7	115.6	145.4	128.5
KDELR1	154.4	165.8	160.9	159.4	171.5	162.2	157.1	164.5	157.9	141.2	166.7	158	142	158	163	120.2	147.8	126.3	120.5	143.2	129.5
LUC7L3	154.2	167.1	160.4	167.1	187.7	176.8	184.6	169.3	153.1	132.4	148.8	132.2	133.1	140.1	147.5	130.1	105	146.4	126.7	122.7	138
NDUFA12	154	130.9	121.8	133.6	136.5	128.2	128.9	140.9	110.1	142.3	145.9	127	145	155.9	118.8	160.3	142	142.6	163.9	153.2	131.5
MRPS24	153.6	128.7	135	134.2	134.4	125.4	133.7	137.4	120.2	145	149.5	133.2	145.3	153.8	131.2	138.8	205.4	140.2	129.6	156.8	132.8
BCAT1	153.4	158.8	192.9	150.5	151.4	170.6	156.8	152.6	184.9	171.8	171.8	168.3	165.6	184	198.4	168.4	193.9	200.4	161	183.6	191.5
RPS28P7	153.4	105.3	110.7	169.9	101.9	32.9	114.3	149.2	146.5	113.8	236.9	155.5	177.9	143.3	194.2	143.4	939.2	107.4	102.2	172	185.4
UBE2C	153.2	159.2	159.5	152.9	168.8	156.5	149.1	161.7	148.5	157	193.4	168.2	137.5	176	153.7	266.7	282.9	284.9	213.4	209.3	229.6
KARS	152.8	131.4	140.6	141.3	131.9	128.4	142.9	127.6	133.1	131.6	134	136.5	143.7	135.5	139.5	132.6	149.6	134.6	125.2	128.6	120.6
AKR1A1	152.5	154	139.4	157.7	154	146.1	160.6	152.2	139.3	137.6	158.7	148.6	154.9	159.6	143.5	140.6	192.9	139	148.1	154.1	142.6
ADD2	152.5	153.2	141.9	144.3	142.3	128.4	151.1	148.9	146.9	158.6	158.5	146.1	144.9	127.8	139.7	192.8	182.6	198.6	140.6	123.5	163.5
TRAP1	152.3	144	165	150.6	146	137.7	139.3	154.9	163.4	157.4	180.5	172.7	139.4	144.4	165.3	159.6	230.9	160.6	131.2	155.8	153.5
TNNT1	152	122.2	106.6	136.1	131.4	103.8	137.6	139.8	106.8	152.7	133	116.3	118.3	129.4	117.6	140	123.6	111.7	124.2	105.7	106.9
ACTL6A	152	145.6	127.6	136.6	141.3	120.9	146.3	137.3	129.2	146.3	118.6	123.6	138.3	117.3	133.9	119	96.1	129.7	116.5	112.4	112.1
HIGD1A	151.9	121.5	119.6	133.8	122.6	119.3	139.8	123.3	110.6	148.2	126.1	123.9	142.3	150.9	125.5	159.4	118.7	142.1	164.5	147.4	135.1
DYNLRB1	151.7	137.8	144.8	139.6	146	130.3	145.2	142.7	138.1	135.6	169.2	143.5	138.4	142.4	147.8	139.4	136.6	152.7	123.4	134.6	138.9
ARF5	151.6	145.1	157.8	151.9	147.5	136.4	153.5	141.1	153.2	151.6	173.1	155.9	145	175.2	168.3	163.2	220.1	157.3	162	171.6	166.7
DCUN1D5	151.6	130.5	147.2	151.6	133.5	149.9	157.9	134.2	141.8	151	149.2	149.5	151.6	151	141.1	124.4	135.2	121.5	112.3	131.7	113.2
POLR1D	151.4	151.9	155.1	162.1	148.3	170.8	147.2	148.2	162.4	149.8	148.1	170.1	143.5	137.9	167.4	141.7	132.2	160.4	159.1	134.9	160.2
PDIA4	151	186.1	143.9	141.4	180.4	135.7	146.6	180.1	139.7	108.4	145	130	118.6	146.3	140.2	75.6	114.7	96.9	84	125.4	97.9
ACAT2	151	120.5	136.3	159.2	119.5	128.5	162.6	127.4	139.3	190.6	188.9	154.3	180.3	171.8	169.2	244.1	222.2	261.1	234.5	193.3	259.8
GTF2I	150.9	187.7	145.2	173.4	174.1	153	154.1	173.9	171.2	134.3	142.5	139.5	120.3	111.1	131.5	130.8	134	134.2	90.8	79.3	125.3
APEH	150.8	151.3	143.8	149.9	142	137.3	153.5	144	170.2	137.3	180.9	145.8	152.7	141.4	174.8	136.3	161.6	149.7	128.9	152.4	148.5
RUVBL1	150.6	128.3	133.5	140	130.5	129.4	145.9	125.5	128	147.6	144.2	133.8	147.8	139.2	145	137.8	153.1	124.4	130.8	130.6	114.9
CSNK2B	150.4	136.6	142.3	148.9	135.7	146.8	148.9	137	150.9	142.2	165.2	154.4	164.1	147.4	151.6	147.3	168.1	148.1	151.5	152.9	161.3
YWHAG	150.3	162.8	135.3	155.5	173.1	155.8	160.2	159.4	144.2	149.1	143.1	149.7	140.5	141.6	135.2	180.7	158.3	194.5	166.2	150	175.9
PDHA1	150.2	142.6	145.7	155	141.7	139.3	144.1	149.4	127.6	152.3	140.1	145	155.2	151.9	137.3	154.4	162.4	155.5	140.9	153.2	147
MYH9	150.1	147.5	159.7	169.2	145.2	164.4	159.9	147.1	190.9	195.1	179.1	188.7	182.9	149.7	211.1	192.7	171.3	192.9	157.3	145.8	208.8
BOD1	150	147	173.9	164.1	138.5	164.2	153.5	142.5	156.9	159.4	163.1	159.5	162.1	171.9	159.4	143.1	224	152.2	144.9	164.8	144.6
PABPC4	149.9	161.9	179.3	152.3	162.3	170.9	159.8	157	186.1	161	172	194.5	165.8	162.8	196.2	168	208.1	196.6	153.1	181.9	194.1
PLD3	149.9	145.3	188.5	164	139.2	165.9	154.4	152.5	214.3	190.4	233.9	208.5	185.1	184.3	218.5	207.4	264.6	247.7	175.7	220.1	266.2
DNMT3A	149.8	128.9	157.4	167.5	118.2	156.6	167	125.7	175.3	187.3	168.7	183.8	162.6	125.3	190.8	177.5	183.6	189.4	154.4	135	198.8
UBFD1	149.7	143.6	144	148.5	124	134.7	133.9	136.3	149.7	135.9	144	128.6	143.9	126.6	117.8	147.4	141.9	139.3	117.5	123	131.4
DNAJC7	149.7	108.8	129.3	143.2	119.2	134.6	136.9	111.2	128.7	139.1	119	140.8	136.9	122.6	138.5	134.7	126.3	143.3	132.9	123.3	124
GLRX3	149.4	137.2	138.2	140.1	145.7	143.3	142.1	134.5	130.7	155	126.4	134.9	147.5	147.8	129.3	162.4	144.9	149.1	148.2	156.6	149.2
CENPV	149.3	140.6	134.2	146.7	140.2	122.1	144.8	140.4	124.8	153.7	162.5	131.7	143.7	156.5	131.1	141.2	211.9	119.8	144.2	140.8	121.6
CTBP2	149.2	145.7	159.1	151.8	138.8	144.2	153	146.8	170.8	149.9	170.5	158.7	151.5	154.2	156.2	122.6	174.1	128.5	119.8	146.1	131.5
SRRT	149	142.9	154.7	176.4	143.9	145.5	161.6	138.8	177.3	148.3	141.4	151.5	139	120.8	141.8	178.4	110.5	155.2	156.2	131.3	163.3
TAGLN	148.8	209.5	177.2	169	208.6	177.8	161.3	207.9	215.1	304.1	382.1	275.1	245.3	253	287.7	411.3	526	422.1	295.4	286.8	396.6
PRR13	148.7	139.1	143.3	140.9	133.3	156.2	148.7	138.1	146.2	148.2	154.4	158.1	162.6	151.2	166.4	154.8	142.7	163.1	156.3	151.2	168.9
ADSL	148.4	146.9	138.2	144.2	141.9	136.8	133	139.7	133.1	144.1	144.4	145.3	143.8	153.5	133.4	155.2	168.9	149.1	137.7	159.4	138.1
SLC7A3	148.3	133.6	154.1	151.5	128.4	153.3	152.3	134.5	161.2	148.3	157.4	162.4	161	151.4	162.6	133.9	160	149.5	140.8	156.5	151.2
ZFAND6	148.3	154.7	118.6	151.7	144.4	127.1	142.9	156.6	128.9	111.9	121.3	118.6	116.4	104.2	115.1	93.8	104.3	103.5	105.2	102.4	110.2
SC5D	148.1	104.7	142.3	144	103.1	132	147.8	111.4	135.5	165.2	150.1	144.4	174.8	149	177.4	149.8	170	189.6	154.9	146.9	201.1
SNRPA	148.1	123.8	154.2	141	129	140.1	144.9	144	184.5	153	212.6	180.4	165.5	158	202.2	172.4	242.2	178.3	145.4	159.5	177.9
SSR2	148	137.4	133.1	126.9	149.3	124.2	133.6	135.7	117.7	115.5	121.7	116.4	124	117.6	112.1	107.4	119.9	109.6	106.1	105	98.9
CD81	147.8	155.1	168.5	153.4	149.3	153.2	154.3	161.1	176.5	157.1	184.5	157.6	154.4	159.1	171.3	152.9	187.6	163.7	148.3	162.2	193
SLC39A14	147.8	151	165.2	149.1	146.4	180.3	153.1	149.6	173.5	125.4	144.2	153.4	119.1	112.1	152.6	115.5	145.2	122.7	92.4	101.8	114.1
CNPY2	147.7	133.4	143.3	138	122.9	140.1	132.2	127.2	135.4	139	133.2	137.2	142.7	143.9	148.7	135.9	129.2	140.2	131.1	145	133.4
ERF	147.1	88.6	137.7	178.6	107.1	154.4	156.3	102.3	169.5	138.8	149.7	135.5	131.4	118.1	133.1	131	109.2	103.8	118.5	115.4	132.6
MIDN	146.8	120.2	147.8	187.6	110.8	151	168.4	130.1	206.9	193.1	244.2	192.8	200.7	167.5	210.6	258.3	345.4	247.4	252.6	201.6	345.9
ARL6IP1	146.1	160.3	152	139.2	152.3	146.5	143.1	157.4	133	179.2	169.1	155.6	158.8	172.9	158.8	224.9	225.6	270.7	203.3	206.3	206.8
GSPT1	145.3	132.8	124.3	143.8	130.2	128	155.8	129.2	120.2	147.9	129.8	117.1	152.7	140.1	120.6	142.1	135.1	122.6	138.8	123.7	115.3
RPN1	145.3	125	125.8	135.6	128.8	121.6	138.2	127.5	120.1	125	125.7	118	137.5	133.9	123.6	117.4	153.3	119.6	128.3	139.4	122.5
BEX1	145.2	109.2	167.1	147.4	110.4	176.9	151.6	113.5	162.6	179.1	154.4	200.2	178.4	149.2	197.7	204.3	155.5	240	196.4	154	222.8
ZIC2	145.1	206.5	186	144.3	210.7	144.7	141.2	217.5	183.1	119.9	181.3	140.2	122.8	149.3	137.9	199.1	214.8	172.8	177.6	174.1	167.2
PFDN2	145.1	133.4	137	131.5	143.7	132.9	135.2	139.3	120.9	116.5	125.3	117.3	126.8	127	116.4	105.6	106.4	100.6	106.9	120.3	111.9
ETF1	145.1	133.5	149.2	155	131.7	155.5	157.6	130.2	147.6	154.7	146.3	147.6	164.9	158.7	158.2	142.3	145.5	151.4	147.9	151.3	141.3
EIF2S2	144.8	133.8	135.7	139.7	141.9	148	148.6	136	128.4	143.1	143.4	139.8	142.8	145.4	134.5	133.8	128	135.3	128.8	134.5	116.5
SLC25A1	144.8	131.5	138.3	150	131.5	121.3	140.7	138.7	156.7	145.3	181.7	148	145.9	137.1	159.9	158.8	189.2	173.5	140.6	140.5	182.4
LMNB1	144.8	159.9	137.5	146.5	156.6	133.2	153.6	154.3	134.2	137.1	149.4	128.3	146.1	142.5	126.4	158	164.1	165.8	141.4	132.8	147.5
CCDC58	144.3	122.3	139.1	136.5	125.4	123.4	143.9	119.3	110.6	164.7	144.6	122.6	148.2	158.3	138.3	165.8	126	147	154.4	175.7	127.1
TMPO	144.3	148.8	133.8	142.3	143.3	137.2	147.5	145.6	128.7	133.1	121.6	131.1	138.5	129.2	129	149.6	121.8	147.4	137.8	130.7	136.3
ADAM10	144.2	156.4	145.8	142.6	159.6	136.6	140.8	167.2	142.3	95.3	91.3	104.9	106.6	94.9	123.9	91.8	74.3	111.9	86.1	74.7	99.1
PHF5A	144.2	115.2	139.4	136	126.7	136	140.4	114.2	130.3	114.8	128	121.6	143.3	145.7	141.7	123.4	105.9	108	122.2	126.6	114.7
MAPRE1	143.9	137.2	121.7	135.5	138	123.9	142.6	137	119.2	133.6	127.7	121.3	134.1	125.1	120.8	140.1	129.6	142.8	130.8	124	129.1
H2AFX	143.7	129	147.6	150.7	127.6	112.1	144.2	130.4	135.7	149.2	192	147.3	159.7	139.6	154	196.4	275	195.8	161.1	152.5	201.5
EIF1B	143.5	135.7	165	164.8	134.2	191.4	174.9	140.9	169.6	172.1	175.3	180	172.8	195.7	181.3	160.4	164	171.8	184.6	176.7	157.8
COPS6	143.4	124	148.7	146.6	138	127.3	132.2	143.4	136.1	140.2	149.7	140.3	155.8	138.2	152	137	203.3	134.3	131.9	135.9	145
EBP	143.2	114.2	131.5	142.8	120.9	124.6	145.7	128.4	127	140.1	136.3	122.5	148.5	126.8	139	137.8	125.3	139	138.8	120.6	142.5
UQCRC2	143.1	149.1	152.2	153.1	162	183.2	154.9	163.2	170.2	147.5	134.3	149.9	138.3	162.6	162.3	119.7	156.4	140.7	116.5	148.6	125.8
CYB5A	143	137	123.8	141.2	136.9	116	128.9	134.5	115.1	106.5	126.4	122.6	114.7	126.3	122.4	75	118.9	80.4	78.6	103.6	77.5
C19orf53	142.9	133.7	138.9	143.9	128.7	128.2	133	145	126.8	145.9	165.9	132.6	163.6	153.8	134.5	136.4	174.2	132.7	149.5	148.2	145.3
SSNA1	142.8	119	142	138.2	118.1	120.2	133.1	124	130.6	134.2	166.1	138.7	128.3	131.4	157.2	127.3	202.1	119.5	119	141.1	135.7
MSH6	142.5	157.6	126.2	147	151.6	125.5	154.6	154.8	131.7	101.3	90	105.6	107.5	82.2	107.6	103.5	95.3	113	86.1	71.9	90.4
ARF4	142.4	129.1	143.2	139.8	136.8	163.6	150.2	135	135.9	144.3	138.7	157.9	146.5	152.4	157.3	114.8	149.2	136.2	130.1	141.3	130.5
SRM	142.1	137.8	144.6	160.4	136.3	128.3	142.1	142.7	152.7	159.8	202.1	164.6	157.6	142.4	151.2	161	220.9	188.3	136.5	150.5	183.8
NQO2	141.7	97.5	116.9	144.2	105.3	121.3	143.8	96.5	123.8	145	111	126.2	149.9	112.8	122.2	141.2	132.2	118	130.9	105.1	114.6
TMEM147	141.5	114.9	140.5	128.8	118.3	115.6	124.9	120.4	137.6	127.8	147.1	137.6	134.3	126.7	144.5	117.6	174.2	138.4	125.6	134	144.8
NDUFS8	141.4	131.9	142	150.5	144.4	130.6	125.1	150.7	135.8	135.7	167.7	145.7	140.9	151.6	133.7	129	168.2	129.1	116.7	143.5	129.9
SIVA1	141.2	115.2	138.5	130	128.6	132.8	136.3	111.3	117.4	133.7	126.3	133.2	136.4	161.9	124.9	132	185.7	124.1	142.5	167.1	140.7
PIN1	141.2	126.9	129.6	130	116.3	129.9	141.8	132	135	136.2	145.6	149	137.1	129	143.5	115.7	159.3	121	103.2	122.8	121.7
TMED9	141.1	140.5	143.7	129.1	138.8	138.5	130.1	133.2	132.3	135.5	152.5	141.9	144	157.3	139.8	134.3	168.1	150	140.8	165.4	147.4
EEF1E1	141.1	121.9	114.3	128.7	123.6	131.9	120	115.9	107.8	111.7	102.9	119.2	108.3	118.4	104.8	95.2	106.9	92.9	88.9	96.7	78.1
SMARCB1	141.1	130.7	133.8	159.3	127.9	121.5	135.2	133.4	143.1	136.6	170.5	136.2	138.6	147.7	143.9	139.1	187.3	142.1	122.9	149.2	141.7
MZT2B	141.1	128.3	140.7	140.8	139.2	127.5	139.3	134.1	134.7	140.6	152.8	140	154.8	157.2	149.8	148.6	217.6	141.6	142.2	161.3	147.1
PUF60	141	132.5	146.7	150.6	133.9	140.2	139.8	134.3	161.1	163	161.8	161.8	165.5	147.1	154.2	159.5	218.9	156.7	141.2	164.9	159.7
EZR	140.8	144.5	139.8	155.1	136.7	145.5	154.8	137.5	148.8	215.6	212	186.7	183	150.2	181.9	334	293	352.8	285.4	215.1	334.9
ASNA1	140.7	130	134	153.9	123.4	132.3	134.5	138.7	142.1	136.3	163.8	133.6	143.6	153	150.1	131.9	151.8	126.6	132.2	147.1	143.9
PELP1	140.6	157.5	154.4	170.2	155.5	160.5	173.6	168	172.2	154.3	136.1	161.2	157.9	142.3	132.2	165.6	109.6	159.8	130.7	123.6	132.8
LMAN2	140.5	129.8	147.9	134.9	129.9	148.4	147.9	132.1	142.3	135.8	144.4	141.7	140.6	152.1	128.3	125.9	189.1	134.5	145.1	147.1	155.7
MMADHC	140.4	118.4	124.5	128.3	128.7	131.6	134	119.6	119.8	136.4	127.1	127.9	131.4	139.5	134.5	133	130.6	138.6	135.2	136.9	119.2
MYL12B	140.4	126.8	132.6	137.8	132.2	129.4	139.2	123.5	124.2	152	136.9	136.9	144.4	150.5	140.2	156.5	141.8	152.5	166.9	154	158.2
CERS2	140.2	127.3	130.8	131.3	130.5	129.9	137.6	121.5	134.8	121.3	132.4	131.4	122.2	131.6	129.1	121.2	119.6	120.3	116.3	110.1	109.5
RTN3	140	131	116.9	131.4	132.1	124.3	140.1	128.5	119.1	118.3	117.2	116.7	133.9	121.3	117.1	94.8	134.1	100.8	100.3	116.2	95.1
POLR2I	139.9	113.7	128.5	134.6	116.1	103.3	124.1	135.9	120	141.5	140.2	128	141.9	132.7	144.2	118.2	185.8	136.7	124.8	140	146.2
GOT2	139.6	112.5	76.5	129.2	114.7	79.4	134.5	109	71	120.5	104.1	78.4	127.4	106.5	75.3	114.8	104.6	68.2	103.4	92.9	62.6
NOC2L	139.5	131.3	139.8	135	131.4	130.6	142.1	135.8	144.9	136.4	144.9	136.8	138.4	147.2	150.1	139.8	149.6	141.7	135.8	146.9	135.3
RNF167	139.4	124.2	139.1	132.3	115.5	125.6	139.7	118.2	133	131.9	165.9	145.9	142.7	130.2	150	141.6	138.3	139.3	148.9	144	145.6
CNMD	139.3	130.2	151.3	132.4	126.6	141.5	130.6	130.5	150.4	127.3	137.3	147.3	132.4	143	155.1	108.3	135.4	144.1	114.9	145	140.7
LYPLA2	139.1	122.7	128.5	141.3	115.5	121.9	133.8	126.7	131.1	120.6	145.9	124.7	135.7	123.9	129.2	109.8	140.8	106.8	106.5	107.2	103.9
ATP2A2	139	136.4	136.8	146.5	132.3	143.7	153	135.4	149.3	136.9	130.6	137.6	136.7	114.9	137.4	139.5	114.1	143.2	126.9	118.2	137
IST1	138.9	167.3	140.8	144.3	171	151.6	138.6	180.8	149.1	126.8	138.1	132.8	112.4	120.2	125.1	167.9	123.5	174.9	136.9	134.7	162.7
MRPL11	138.9	130.4	112.1	122	123.9	116.7	123.2	117.4	107.3	125.4	136.4	126	138	143.9	116	134.3	151.2	125.7	151.8	147.2	137
ELOC	138.9	120.4	136.4	140.6	133.6	133.7	146.7	130.1	127.5	134.7	134.4	138.1	138.2	152.3	143.2	131.6	119.5	139.1	155.2	163.2	140.9
MTA1	138.9	149.2	174.7	174.8	134	143.8	142.2	155.7	250.7	153.3	252.9	185.9	138.4	136.7	207.3	156.1	224.6	163.4	109.7	141	174.1
AARS	138.9	160.7	167.9	152.5	145.2	167.6	152.3	161.7	187.6	174.5	202.6	190.9	174.7	191.6	199.6	188.9	189.8	196.8	186.2	198.8	210.6
ATP5D	138.8	127.8	148.3	128.6	142.4	134.3	128.9	136.2	146	139.3	169.3	145.3	135.1	140.2	134.9	137.5	178.1	148.5	129.2	127.5	155
IRF3	138.7	113.9	108.6	125.4	114.3	124.3	129.4	132.8	144	122.2	143.7	118.3	114.9	112.3	122.5	119.8	89	104.5	109.5	98.1	121.5
FARSA	138.7	131.6	124.7	133.5	126.7	129.9	138.9	129.6	137.8	119.8	153.4	118.5	121.6	121.6	135.8	136.8	194.1	130.8	112.8	104.3	135.6
POLR2G	138.6	122.4	132.2	122.7	122.5	125.6	136.8	116.3	120.4	125.2	146.7	130.9	146.4	149	126.7	151	152.9	157.8	155.3	152.4	147.8
AHSA1	138.5	144.1	104.7	141.9	144.6	114.5	117	155.7	116.6	88.2	105.9	79.8	91.1	87	88.6	84.9	91.6	99.6	83.1	73.1	75.4
G6PC3	138.3	105.6	128.4	136.5	102.2	108.4	131.7	106.7	134.6	148.1	141.7	138.8	151	115	148.8	156.9	138.2	150.7	145.7	136.3	173.2
RP11-20D14.6	138.3	132.3	466	139.8	126.2	441.2	147.5	128.5	482.1	130.9	150.9	447.2	151.2	156.1	499.5	93.5	136.8	312.6	105.5	145.7	366
TCEA1	138.1	144	139.6	139.1	138.7	142.2	138.1	138.9	136.5	147.8	158.6	145.6	147	155.1	139.7	204.7	187	232.7	198.6	174.5	213.7
MRPL42	138.1	125.4	116.2	125	126.3	127.9	129.3	120.7	117.6	119	104.3	117.4	104.9	106.9	116.5	86.4	72.9	91.9	81.5	85.8	76.8
FBRSL1	138	118.7	151.1	160.5	114.2	103.3	141.5	127.6	209	109.8	170.2	143.8	117.6	85.2	146.9	128.3	153.4	163.1	112.2	85.2	206.7
ATP6V1F	138	116.7	127.8	121.9	108.2	104.3	120.5	117	124.9	127.1	149.9	112.4	127.4	128.4	131.7	118.1	127.7	111.5	110.4	120.2	110
API5	137.8	134.6	139.1	139.4	134.7	143.8	145.2	140.4	146.7	130.1	113.9	120.4	125.3	120.6	128.7	107.5	108.1	131.3	115.7	124.3	117.6
TUBB6	137.4	117.9	143.4	147.3	109.6	141.8	138.1	116	150	196.8	155	165	180.6	117.5	168.7	246.3	293.9	288.2	239	181.2	309.7
HK1	137.1	145.9	153.7	135.4	143	152.2	132.7	148.3	161.1	125.2	147.9	154.6	122.5	124.6	159.2	108.9	135.1	129.2	91.2	108.3	116.3
SQSTM1	137.1	85.2	132.5	213.6	103.4	191.5	179.8	100.5	216.2	340.3	246.1	325.3	295	172.7	263	413.7	553.7	457.3	393.2	295	574.2
RCN1	136.6	123.1	141.1	138.8	126.7	133	133.7	125.1	134.1	156.8	149.3	139.8	149.3	156.2	150.4	175.6	171.1	183.1	171.4	167.8	164.9
SUPT4H1	136.3	122.5	127.4	142.1	118.6	122.6	120.9	125.5	110.3	134.7	129.9	126.3	134.5	150	137.9	145.1	152.1	133.3	134.6	137.1	112.1
TIMM44	136.2	123.8	133.7	139	130.1	140.1	142.9	130.5	165.6	138.1	170.9	154	140.3	153.4	139.9	159.3	174.9	161.1	133.9	165.9	148.5
RABAC1	136.2	134	147.2	135.8	138.3	131.6	127.9	130.1	143.4	122.4	141.4	135.6	124.4	142.3	133	125.9	176	134.8	126.4	134.2	143.9
SSR3	135.7	126.1	121.2	124.7	129.8	132.7	116.5	130.1	113.8	106.3	99.4	110.4	121.9	117.3	111.1	104	104.3	103.5	103.1	98.1	93.9
ECH1	135.4	143.7	150.6	141.3	145.3	137.7	140.5	148.2	146.8	137.7	164	158	133.6	156.1	134.3	142.9	195.1	151.2	133	153.4	160.9
PSMC4	135.3	115.9	124.5	130.1	112	111	127.8	117.7	123.9	129.7	150.9	122.5	128.7	116.7	135.5	126.2	152	137.9	118.9	123.7	136.3
XBP1	135.2	106.1	136.2	146.4	102.4	154.6	152.7	112.5	161.1	158.1	183.1	157.2	186.3	213.1	174.8	129.6	247.1	114	140.5	174.6	128.7
UBE2M	135.2	117.2	127.1	135.6	114.8	124.1	131.2	122.6	141.9	120	148.1	137.8	131.5	131.9	136.3	107.4	144.6	122.6	114.1	128.3	129
BCLAF1	135.1	126.6	119.5	128.4	146.5	129.2	140.8	128.1	117	113.4	99.1	101	122.5	105.9	121.9	106.9	97.8	124.1	104.2	98.5	97.3
UBE2K	135.1	141.5	125.6	153.4	126.3	145.4	157.2	135.1	128.9	119.8	110.2	125.9	131	114.7	127.1	114.3	104.1	118.1	102	97	101.4
MYBL2	135	134.9	118.9	141.8	132.2	117.7	149.4	132.5	130.3	151.5	153.5	132.8	148.7	124.8	135.2	153	164.2	135.4	133.3	123.4	123.1
U2SURP	134.7	121.7	146.5	132	131.2	146.8	151.7	129	148.7	132.8	110.8	118.6	119.1	123.5	137.2	110	72.3	104.3	115.3	120.4	110.6
RP11-132A1.4	134.6	121.5	114.9	141.6	134	123.8	152.9	123	119.8	156	140.6	139.8	138.8	140.5	131.3	160.8	116.7	145.9	156.1	143.3	132.2
ARL6IP4	134.6	134.4	125.3	128.3	126.6	122.7	137.3	132.8	124.3	130.5	147.6	129.6	139.4	152.3	130.9	126.9	146.2	125.1	125.5	143.4	127.3
ARPC4	134.5	129.8	129.3	131.6	118.4	123.4	143.6	126.8	129.5	136.7	145.6	133.3	139.7	139.5	144.1	137.5	151.4	139.1	122.9	132.4	128.1
SARNP	134.4	126.1	115.4	131.6	149.1	122.6	129.7	135.8	114.7	111.7	115.3	96.8	108.7	114.8	92.8	94	93.1	99.1	89.5	91.2	72.2
SDHC	134.2	129.5	131.9	133.9	136.2	133	126.3	124.9	111.9	124.3	123.6	128.3	126.1	144.1	122.7	132.7	150.4	129.8	141.1	117.9	125.5
NACC1	133.9	126.6	127.1	141.6	129.7	115.9	132	129.3	138.6	131.3	141.9	135.6	137.9	122.5	132	119.5	163.6	127.9	114.4	127.8	127.5
METAP2	133.8	127.2	130	131.1	131.7	145.8	143.9	131.5	127.2	121.5	112.2	122.7	114.2	118.9	120.8	106.8	82.9	120.5	122.3	113.4	103.1
CCNB1	133.8	150.7	131.7	122.9	141.2	127.5	135.6	131.3	109.2	140.4	150.5	134.3	124.9	138.1	131.9	200.4	212.6	229.7	167	156.2	177.9
CTBP1	133.7	136.8	141.4	137.6	124.3	110.5	128.8	133.8	160.9	111.2	169.4	138.5	128.1	120.1	158.1	118.7	191.9	133.5	94.4	106.7	144.9
CHEK1	133.2	114.5	119.2	136.5	114.8	111.5	127.6	120.4	130.8	132.8	130.6	121.5	132.9	106	115.3	130.9	99.5	131.7	122.7	112.1	121.4
NUDT1	133.2	108.4	141.8	123.1	112.8	120.7	113.6	112.4	113	127.8	132.6	117.9	130.3	127.5	125.3	111.6	148.8	114.1	110.1	118.1	118
BCYRN1	133.2	130.6	127	128	115.5	191.9	122.5	169.9	128.3	184.5	214.6	150.1	299.7	269.1	220.2	170.9	381.1	139.9	240.7	271.6	196.9
PIH1D1	133	117.9	142.1	145.2	120.5	127.7	142.4	123.6	140.2	134.7	166.8	142	153	133.8	145.2	127.4	165.6	117.6	123.6	136.6	132.9
ARPC3	132.9	145.7	146.1	140	137.1	133.7	156.6	130.6	112.5	130.5	128.8	116.2	140.8	147.3	130.6	135.2	136.4	139.1	142.7	144	129.5
SERF1B	132.7	114.6	151	116.9	107.1	140.3	117.2	108.2	132.5	99.1	118.8	135.4	119.7	112.3	144.3	106.1	100.7	115.6	109	115.1	122.7
USP22	132.5	154.3	143.5	146.6	146.7	142.5	145	148.6	170.3	138.7	163.2	155.7	138.8	149.2	147.2	142.9	153.1	156.1	127.2	150.1	149.1
SND1	132.4	136	135.3	128	135.9	130.5	128.7	138.4	140.8	127.3	147.3	143.2	128.8	130.6	144	114.8	146.8	123.7	109.5	125.9	115.5
POLR2L	132.3	121.8	145.3	149.9	128.5	128.8	126.2	127.7	121.8	122.8	121.3	130.7	137.4	138.6	126.1	119.5	184	118.8	126.4	122.8	132.5
CHCHD3	132.3	123.7	119.1	126	129.6	118.2	131.7	123.3	115	124.7	127.2	125.8	137.3	127.4	120.7	113.1	120.3	119.3	108.9	119.9	96.9
SLC38A1	132.2	146.5	143.5	135.7	141.3	162.6	158.2	143.4	147.4	140.3	120.6	128.7	125.2	118.3	134.2	127.4	125.1	149.9	118.7	118.6	140.6
MCM2	132.2	108.7	123	125.7	102.4	106.7	126.5	107.4	140.7	127.5	162.5	122.3	135.9	125.2	144.3	114.4	210.6	118.9	105	130.8	124.2
NDUFAF8	132.1	105.1	103.7	125.6	100.8	109.1	127.5	100	104.4	143.4	123.7	121.4	150.6	146.3	113.9	135.6	119.7	104.5	150	152	115.2
MLEC	132.1	144.7	108.1	131.6	131.5	115.2	124.4	136.2	119.6	104.1	114.9	94.5	98.9	124.1	99.9	94.6	87.9	100.3	93.6	110.1	95.6
PPP1CB	132.1	119.9	114.5	125	118.7	113.1	113.1	120.3	114.3	116.8	123.8	113.3	114.2	112.7	113.6	117.1	120.6	129.4	115.5	117.3	122.8
DNAJC8	131.8	132.9	113.1	127.3	132.3	117.9	132.2	127.1	113.5	115.3	122.6	113.7	113.1	117.4	110.2	111.2	102.6	111.9	109.7	116.3	99
RNF114	131.6	115.8	140.7	138.2	104.7	128.2	127.1	121.6	137.1	127.5	135.9	141.7	124.7	105.2	129.5	137.2	163.9	138.6	108.6	120	138.3
CASP3	131.5	82.1	165.7	148.5	93.1	192.4	163.6	86.1	181.2	243.5	179.2	249.7	238.3	181.9	248.6	182.8	134.3	192.1	205.1	184.5	223.2
CRABP2	131.4	145.4	120.2	143.3	147.4	112.4	141.2	150	121.9	156.9	225.7	144	151.9	175.1	136.8	155.4	204.9	135.8	151.1	183.4	150.8
OCIAD2	131.2	116.3	139.9	126.4	116.5	126	121.3	120.4	124.9	141.2	142.2	143.6	140.8	151.7	135.8	176.6	179.5	172.6	167.9	155.7	173.7
UBA2	131.2	118.4	102.9	129.9	125	111.7	124.8	118.6	99	116.2	103.3	90.3	116.7	104.7	110.4	96.1	143.6	93	101.9	97.6	88.7
EIF1AX	131.1	116.6	118.7	115.3	106.6	110	122	110.7	102.3	122.5	113.3	117.7	124.4	116.5	120.3	126.8	111.2	124.3	129.7	121.5	114.6
FABP5P7	131.1	82.4	146	119.5	48.9	66.5	165.5	44.9	136	110.6	124.1	97.5	98.2	69.6	167.5	169.4	112.4	177	117	94.4	188.1
SERP1	131	124.1	135	129.1	113.5	127.5	120.2	129.8	134.8	113.9	148.6	136.6	129.6	125.6	136	113.1	242.8	119.9	105.7	123.4	124.2
ETV4	130.9	127	147.8	146.7	125	143.8	142.6	129	174.8	141.4	176.2	163.4	142.8	146.6	171.2	137.2	153.3	150.4	132.8	147.6	159
MID1IP1	130.8	105.2	127	146.6	103	122	133.1	110.5	144.6	117.1	141.8	126.1	122.9	123.4	134.1	150.9	144.9	143.2	145.4	133.3	172.7
CNOT7	130.7	131	143.5	134.8	140.2	145	133.5	134.9	131.5	145.6	132	130.2	124.7	141.4	131.3	129	195	138.5	114.2	135.6	144.7
RSL24D1	130.6	116.1	127.2	118.7	118.8	130.7	128.3	112.5	113.1	131.7	124.1	126.9	125.5	128.9	125.4	127.6	126.9	127.5	124.7	127.3	108.5
AIF1L	130.6	125.3	108.7	129.6	120.8	106.6	132.9	121.7	105	120.6	113.3	107.6	120	107.5	107.1	98.3	103.7	87.7	86	89.7	77.4
RCC1	130.3	108.4	116.2	127.4	104.2	117	128.1	112.5	122.5	111.6	109.2	116.6	102.8	93.9	115.1	95.6	95.2	96	87.2	84.7	87.3
ARGLU1	130.1	121.8	167	140.7	137.1	167.3	170.3	143.8	148.6	140.8	133.4	145.6	131.8	135.8	135.2	127.2	72.5	126.2	127.4	101.8	116.6
PTPN12	130.1	131.6	121.6	134.3	128.9	129	143.5	128.1	123.5	116.7	113.3	112.2	118.8	103.1	116.8	125.7	70.3	111.7	128.6	82.6	96.5
PNN	130.1	154.7	153	162.2	145	157.5	164.9	150.2	163.9	139.7	137	135.8	142.2	133.9	153.3	141.4	102.1	152.7	136.5	128.7	143.7
TRAF7	130.1	121.8	133.7	139.5	114	102.5	117.7	129.4	160.4	109.3	168.6	123.3	118.5	98.4	157	114.5	140	118.8	86.1	92.8	138.1
LPCAT1	129.9	136.9	129	132.7	132.7	128.5	131.8	132.3	128.7	111.2	116.4	121.8	116.6	110	118	78.1	91.6	89.5	69.1	80.6	84.4
SLTM	129.8	126.1	148.7	133.2	131.4	157	146.9	124.9	159.8	128.4	121.2	132.1	120.3	137.3	151.9	111.5	126.4	126	120.4	132.8	128.7
BCCIP	129.8	109.4	110.5	115.7	120.2	111.9	123.2	120.6	105.6	109.4	94	100.1	104.3	113.9	99.2	94.7	81.4	95.3	95.6	88	82.1
UBXN1	129.8	115.1	128.9	138.7	117.7	128.7	133.7	117.9	134.8	130.8	143.3	139.5	137.7	142.8	147.7	124	144.1	132.8	128.7	133	136.6
MYH10	129.8	163.3	130.8	148.4	154.1	135.1	152.3	145.8	137	123.7	116.1	126.4	121	110.3	130.3	129.3	121.4	144.6	104.9	105.1	118.8
RAP1B	129.7	120.9	115.9	123.3	119.1	120.6	128.7	114.3	109.4	132.6	113.8	117.3	114.8	125.4	117.3	138.7	132.1	134.2	137.3	123.6	127.7
DGUOK	129.4	113.2	147.7	127.6	109.4	125.6	125.1	110	140.4	139.4	147	144.7	136.5	156.8	143.6	128.4	185.7	142.3	144.5	161.7	146.1
PRPF19	129.4	108	123	128.9	108.7	113.9	128.9	107	131.6	127.4	132.5	123.7	136.8	117.6	126.2	126.7	187.6	120.6	118.5	122	132.3
CENPX	129.3	124.4	112	126.7	116.6	103.6	131.4	123.7	106	104.6	121.8	103.2	107.7	110.7	102.4	89.9	90.6	95.2	82.2	85.2	89.3
MRPL37	129.3	115.2	115.7	131.3	107.3	111.7	127.7	113.7	111.9	130.4	136.9	118.6	136.1	123.4	120.6	130.2	165	114.1	120.9	130.3	108.7
SRI	129.3	115.4	119.6	126.8	117.5	109	120.2	122.6	113	104	113.5	114.9	119.1	113.8	106	98.8	122.5	110.1	92.1	107.9	90.1
NDUFV2	129.3	93.3	114	117.3	103.4	113.3	126.6	93.4	108.5	107.9	80.2	107.5	110.3	88	101.3	110.2	73.2	102.3	95	80.1	89.5
SUPT5H	129.2	111.4	133.5	135.6	108.7	125.3	121.5	113.4	146.4	130	157.3	150.2	131.5	123.9	141.1	162.8	100.7	168.1	143.1	165.2	142.5
ASNS	129.1	170.3	194.5	157.6	168.5	217.3	154.7	167.9	190.2	182.8	221.4	215.3	184.2	246.8	208.7	216.7	247	253.2	232	284.8	241.6
CYP1B1-AS1	129	312.9	455.8	220.7	279.4	493.6	210.6	284.5	461.2	187.8	192.6	451.8	174.8	256.5	407.1	164.2	108.5	240.4	140.3	181.3	339.6
DCTPP1	128.7	103.9	98.1	115.7	96.1	85.3	116.6	108.9	96.7	89.4	102.7	84.6	96.3	99.1	93.1	66.1	79.2	68.4	57.2	70.9	60.9
VDAC3	128.4	112.2	105.4	121.1	117.9	108.8	130.9	111.9	101.6	111.7	107.2	102.2	112.6	114.1	104.1	112.1	100.6	110.4	99.5	104.5	96.4
COPZ1	128.2	110.4	124.7	121.5	125.5	111.5	125.4	117.5	104.4	114.1	120.9	105	117.3	134.2	113.5	119.4	112.5	109.3	110.4	118.7	103.4
MFAP2	128.2	131.8	145.5	127.1	144	139.2	127.9	140.4	159.8	124.8	156.6	156.2	128.4	140.5	150.4	114	149.1	136.8	106.4	136	140
RAD23B	128.2	122.4	130.4	132.6	124	139.8	137.4	120.6	131.6	140.5	136.2	145.3	143.7	140.7	142.8	142.8	156.1	156.8	136.3	146	145.5
GATAD2A	128.1	132.7	125.8	151.5	109.6	137.5	137.1	135.7	162.1	134.7	144.8	157.1	139	121.5	151	147.9	224.4	178.1	137.4	120.1	174.6
PTPRF	128.1	134.2	130.3	131	117.2	121.1	120.3	132.9	156.2	124.7	151	132.1	123.4	124.8	138.6	112	118.7	117.3	92.2	127.3	114.5
CYP51A1	128	109.7	112	128	107.2	117.1	135	110.7	110.4	143.9	133.2	120.5	147.5	137.8	124.6	165.8	149.9	194.4	154.7	141.1	175.7
PSMD13	127.9	119.4	116.4	123.4	114	114.2	129.3	118.8	117.9	129.6	128.8	111.2	119.4	140.8	122.9	115.2	131.9	116.2	122.5	140.4	114.7
ELOVL5	127.8	121.8	118.8	127.3	121.3	120.6	134.9	116.6	122.5	117.8	106.2	112.8	127.6	108.9	123.8	114	88.9	123.8	117	96.7	120.3
HSD17B10	127.8	127.5	122.4	123	122.3	110	124.4	122	129.5	132.9	154.2	121.1	133.7	141.4	130.6	133.3	190	123.1	130.3	140.7	139.1
EMC4	127.8	112.2	123.8	128	110.4	121.4	122.8	112.3	107.5	128	124	125.4	133.6	137.9	129.6	133.8	142.4	132.3	133	132.1	125.9
HDDC2	127.8	119.2	106.3	121.5	116.2	104	131.4	125.6	107.6	124	127.3	111.3	122.7	130.6	111.6	114.4	143.9	108.3	111	130.6	91.7
PAK1	127.7	120.3	129.9	126.1	120.9	148.9	127.8	127.3	142.8	110.4	138.9	132.7	102	114.7	138.7	112.4	105	125.4	87.2	101.9	126.2
RBPMS2	127.7	131.9	149.8	154.8	125.1	137.5	143.1	134.4	171.5	131.3	153.5	153.9	132.8	116.9	159.5	115.2	140.8	126	103.6	106.8	140.2
WBSCR22	127.5	109.3	134.5	128.8	104.5	121.8	128.3	107.6	134.6	129.9	142.7	140.5	139.7	123.7	141.1	136	140.7	140.5	125.5	137.8	147.8
CLTC	127.2	138.2	134	135.1	137.1	143.2	146.7	136.8	138.2	128.1	129.4	130.5	132.2	130.5	131.4	122	110.4	133.2	114	120.5	123.5
REXO2	127.2	113.1	124.2	124.4	119.2	118.7	123	113.2	116.6	143.9	137.2	128	133.6	135.1	127.2	162	140.8	149.5	145.6	138.5	131.3
TSPAN3	127	122.9	124.1	112.1	118.3	116	103.4	119.7	118.6	105.9	109.6	100.3	98.7	92.8	104.5	100.4	126.3	112.5	88.2	94	105.5
CYB5B	126.9	85.2	113.9	119.7	81.2	109.1	136.5	84.8	106.1	154.8	117.9	119.9	156	117.8	121.6	173.2	165.1	169.2	162.2	129	155.6
IER3	126.8	87.2	78.5	152.7	107.5	108.1	152.7	115.2	111.5	59.2	44.6	69.7	69.6	50.3	78.4	34.9	27.5	25.3	72.2	80.7	68.9
CYP2S1	126.6	135	144.7	133.9	129.5	142.5	131	136.5	147	126.6	165.3	151.2	140.6	145	151.3	128.1	171.5	155.3	114.2	141.8	149.2
AMD1	126.5	127.7	111.3	126.4	130.5	120.2	132.1	125.2	110.6	83.5	76	85.9	80.5	73.2	86.9	83.4	67.6	80.8	77	69	77.1
AAMP	126.5	123.1	116.7	114.6	115.8	118.2	133.4	105	112.5	122.6	136.7	108.7	121.8	110.9	111.3	120.9	123.3	116.7	110.5	106.7	112.2
SMARCE1	126.3	131.2	113	118.5	119.2	110.2	123.9	127.9	116.4	114.9	114.4	110.9	119	118.2	109.6	107.5	153.5	117.5	106.9	108.1	98.4
ZYX	126.2	111.7	137.7	165.7	105.6	131.3	147.4	123.9	190.2	219.7	239.7	201.5	199.5	127.7	212.9	279.7	267.4	277.1	220.1	159.4	319.6
ITM2B	126.1	128.7	133.2	126.7	127.3	137	134.4	122.5	137.6	144.8	136.8	146.3	145.1	161.3	158.5	141.2	189.5	158.1	167.6	180	171
RP11-701H24.5	126.1	110.6	211.7	128.1	88	189.2	131.5	113.7	206.8	148.7	78.2	117.7	123.3	86.2	141.9	149.5	40.1	160.4	120.3	70.2	141.8
SNRPB2	126.1	112.5	121.5	119	117.8	115.6	128.5	118.6	105.4	117.9	115.4	123.7	126	131.8	125.4	128.5	111.5	120.8	124.4	128.2	110.3
MRPS15	126	116.1	110.6	119	127.2	112.8	120.6	114.4	99.2	110.3	113.6	106.1	111.8	115.9	99.8	115.8	118	105.4	105.2	101.7	95.4
UBE2D2	126	118	126.7	138.1	118.3	129.8	137.9	123.2	119.6	125.7	141.4	143.9	143.4	131.8	145.5	151	190.5	156.5	146	142.2	150
IGF2BP1	125.9	113.5	129.8	134.5	110	134.7	138.1	115.9	142.1	134.5	143.4	137.9	132.1	120	132	144.4	148.4	144.4	115.9	116.2	130.3
CCDC124	125.8	126.2	124.4	128.5	122	122.2	121.1	144	133.7	118.6	144.2	134.5	115.1	129.2	120.9	107.7	154.9	110.3	100.6	117.4	105.8
COTL1	125.7	126.1	121.5	133.5	125.1	117.2	127.8	134.2	123.3	143.9	168.4	146.6	149.8	147.7	143.1	158.6	204.3	164	138.9	160.2	167.4
CCNI	125.6	151.5	136	136.2	145.5	149.1	137.4	146.4	144.2	137.3	141.7	151.8	144.2	157.2	140	123.1	176.2	119.1	118	134.2	113
PRPF8	125.3	139.2	137.8	124.2	105.8	113.9	123.1	130	156.6	117.2	145.8	131.6	123.2	111.7	135	117.8	99.5	118.7	102.3	120	118.3
TMEM14C	125.3	122.5	121.6	123.9	130.7	133.3	126.5	129.7	117.9	131.3	130.8	125	127.6	153.5	135.9	128.3	150.3	134.9	149.4	160.3	132.6
RBM34	124.9	132.6	117.1	119.8	125.1	105.3	148.2	139.9	111.3	134.9	151	130.4	116.4	127.6	122.4	155.2	124.9	139.9	135.2	127.6	125.6
USP5	124.8	109.7	114.2	110.2	95.6	90.3	100.3	112.9	129.2	106.1	123	107.6	107.2	111.5	136.3	106	138.3	103	91.5	93.8	113
AP1S2	124.8	158.6	149.7	125.2	163.6	159.4	138.4	154	137.7	120.8	122.3	125.4	137.7	159.6	130.7	126.2	109.3	126	127	147.8	138
HELLS	124.7	122.5	126.8	119.3	122.4	119.5	130.7	109	130	104.8	96.1	105.2	102.9	86.3	107.5	80.7	62.9	85.4	67.9	61.1	77.9
ACTR2	124.6	123.4	128.1	118.9	127.3	124.8	123.8	125.4	121.4	117.6	115.9	120.4	120.8	130.1	130.2	110.8	108.3	123.8	113.2	125	119.5
TMEM14B	124.6	109.1	116.7	117.6	117.2	118.7	121.1	103.4	109.9	123.8	104.3	129.3	133.8	134	122.5	124.1	119.9	125.5	140.7	134.6	121.3
CALU	124.6	139.2	124.1	120.6	127.2	130.6	127.6	129.1	127.6	97.7	103.4	114.8	106.6	112	125.2	83.5	81.1	100.5	81.3	91.4	93.8
NLRP2	124.5	26.3	16.8	123.4	21.5	15.9	125.9	20.6	22.9	112.5	23.4	18.2	117.3	21.4	17.8	123.4	17.4	20.5	106.6	18.8	16.3
PRDX4	124.5	124.6	121.7	121.7	129.7	115.1	122.9	123.3	112.2	111.9	126	111.1	119.4	138.3	117.1	118.1	136.6	119.8	124.5	138.1	122.8
INO80E	124.4	109.1	118.3	115.7	111.4	109.6	110.6	115.8	113.4	116.5	145.8	116.7	110.9	122.8	125	107.1	120	117.2	96.5	106.7	100.9
KLC1	124.3	153.6	147.7	157	149.8	146.2	139.3	150.8	171	143.8	141.3	160.3	121.4	117.4	160.4	174.1	133	195.8	125.5	118.8	185.5
PMEL	124.1	124.6	111	107.5	110.5	104.3	111.5	108.4	95	95.1	105.9	92.6	104.4	102.2	101.2	76.5	77.7	79.3	98	97.1	82.1
FIS1	124.1	117.9	114.8	121	109.2	122.8	118.6	119.7	115.9	123	135	120	130.6	135.2	126.1	134.2	133.8	124.4	130.5	132.6	136.3
RRM2	124.1	115.8	98.3	143.7	122.6	96.5	133.7	113.8	95.2	114.2	97.6	100.8	111.2	91.5	94.8	145.2	138.3	143.9	139.4	82.8	145.4
PBX2	124	123.2	116.7	132.2	118.6	118.9	128.7	123.3	126.6	113.1	118.1	115.3	120.2	112.5	119.3	98.7	90.6	90.8	92.2	94.8	87.1
H2AFJ	124	73.7	103.4	129.2	78.8	103.7	127.2	80.8	97.1	114.2	94.2	105.2	125.7	108.5	105.6	86.3	114.1	73.5	103.5	93.7	85.4
FGFBP3	123.8	112.6	120.7	126	111.2	115.6	130.3	112.5	112.5	103.5	87.7	104.6	109.7	84.9	107.1	61.4	64.1	66.8	55.4	55.4	60.5
SREBF2	123.7	112.3	128.4	146.8	110.1	136.2	143.6	114.7	159	151.9	164.8	143	147.6	149.5	150.7	148.9	131.3	137.2	143.2	152.5	158
FKBP2	123.7	90.9	106.2	108	103.9	109.8	106.2	96.2	119.5	106.7	109.9	110.4	112.3	105.8	107.3	98.3	90.1	115.1	99.2	91.4	112.8
SAP18	123.6	106	128.9	124.6	118.7	131	122.9	124.9	132.3	105.9	134.7	143	130.4	130.1	149.7	93.7	179.8	109.9	102.3	135.8	128.7
MIR621	123.6	103.8	129.2	119.5	101	107.3	167.7	117.1	146.5	72	140.1	158.5	103.5	106.6	83.2	106.9	72.5	121.3	161.2	124.3	100.5
TXNDC5	123.5	119.6	119.2	117.6	116.7	113.4	122.3	118.4	109.8	103.7	112.2	109.8	114.6	113	109.5	92.6	129	104.6	82.7	101	92.3
PIM2	123.5	123.5	120.8	128.3	124.1	146.6	123.5	120	140.3	80.3	103.5	111.4	74.2	84.1	105.3	105.5	95.4	117.2	97.4	95.1	114.2
BCAP31	123.5	107.9	91.7	115.5	107	86.7	120.3	103.9	88.6	112.2	117.1	86.5	119.6	118.6	92.1	114.6	120.8	93.4	123.5	128.2	97.8
PDLIM1	123.4	152.3	166.7	122.2	147.5	157	121.8	161.5	175.9	110.3	164.9	175.2	119.4	152.7	175.7	96.9	166.2	148.9	103	147.5	162.2
PPM1B	123.3	96.4	140.1	161.9	89.7	161.6	149.2	97.7	162.5	227	181.1	210	204.4	166.7	189.9	199.3	158	182.6	182.7	149.3	203.6
H3F3AP4	123.3	0.4	105.7	167.4	0	0	125	65.3	153.2	65	176.3	92	179.5	42	184.6	56.9	579.1	135.9	21.1	101.7	221.4
GNG5	123.3	129.6	114.5	121.1	136.9	117.1	115.8	124.4	96.7	116.4	109.7	112.7	113.4	131.1	97.2	105.4	137.5	109.9	116.8	122.2	107.1
ATXN10	123.3	108.8	113.4	111.6	104.2	119.9	127.1	105.4	111	116.1	115.2	128.9	112.3	112.9	130.7	121.1	101.9	117	108.8	120.1	113.8
FKBP10	123.2	128.8	135.5	126.3	118.4	130.2	123.6	123	159.6	128.2	168.3	146.7	121.5	135.5	144.9	128.4	151.4	138.5	110.1	131.4	139.6
PRKAR1A	123.1	131.8	118.4	126.9	135.2	123.3	118.3	123.8	124.1	129	134	129.4	120.9	136.1	124.7	146.8	168	143.3	145.5	136.8	153.5
ARHGDIA	123	116.5	117.3	125.3	107.5	101.8	117.8	122.5	130.1	105.2	136.2	109.6	112.2	89.8	130.5	123.2	137.7	119.7	105.7	85.2	127.1
CNIH1	123	103.5	109.4	110	110.2	119.3	122.6	105	102.4	114.3	90.2	101.2	102.2	106.9	100.9	103.4	89.8	99.3	103.8	91.4	84.7
DDX17	122.9	159.1	114.4	128.6	145.2	148.6	125.8	135.6	147.2	100.2	91.4	112	83.7	87.9	94.3	122.2	76.4	129.1	91.9	85.6	112.4
DNAJA1	122.9	138.8	100.5	113.8	144.8	103.4	117	145.8	95.7	93.3	94.4	89.1	95.8	101.1	91.1	99.4	81.5	118.2	103.3	100.7	111.5
MRPL12	122.7	127.9	119.8	120.3	128.9	125.8	128.3	118.3	116.6	109.3	131	120.2	112.2	111.7	118.3	106.2	155.1	109.3	87.5	94.3	102.8
EPN1	122.6	132.1	137.8	147.9	131.5	125.7	139.1	131.1	149.6	136.2	167.6	140.7	143.4	123.3	153.2	123.2	180	124.1	110.8	111.7	130.6
PSMA5	122.4	105.9	112.2	116.2	106	108.6	122.9	112.9	111.4	113.8	108.9	104	116.7	113	107.1	105.6	115.8	113.7	109.8	120.6	104.4
MRPL28	122.3	117.5	116.9	112.2	114.6	121.8	113.3	106.7	111.1	121.1	124	125.5	118.9	120.1	120.1	111.4	145.4	126.1	105	112.7	119.4
ABCF1	122.2	118.5	111.5	117.1	115.9	113.3	121.1	122.9	115.6	111.2	113.2	108.9	100.6	90.7	102.5	106.1	90.9	118.2	93.7	90.4	98.9
PRMT5	122.2	107.6	119.5	114.4	112	104.6	117.3	111.4	110.6	116.8	133.7	113	126.3	128.4	128.6	126.5	146.9	133.5	110.4	122.1	114.7
MRPL21	122.1	107	131.1	114	110.7	125.7	119.5	104.7	112.7	122.7	116.3	120.3	118.8	116.7	125.3	144.6	136.2	145.4	134	125.8	143.5
TWNK	122	133.6	129.5	131.8	132.3	132.2	142.1	131.1	124.6	133.4	144.3	130.6	136.3	126.3	149.6	177.8	98.4	174.1	141.5	117.4	139.2
RAB7A	121.7	107	123.4	127.6	107.2	123.5	135.2	111.4	131.4	126.9	121	129.4	137.5	118.1	136.9	111.7	111	111	114.3	108.1	114.6
ADAR	121.7	141.2	137.6	136.8	137.1	141.2	132.4	136.3	136.4	120.3	139.9	136.6	112.9	129.1	133.2	141.8	169.9	154.6	116.9	115.5	142
PES1	121.6	110.5	119.8	122.5	107.8	106.9	121.1	105	114.9	129.7	137	119.8	130.1	113.5	123.9	138.8	155.7	136	126.5	125.4	123.3
RNF181	121.6	102.4	117.1	108.3	117.5	109	111.5	108.6	108.4	116.3	124.9	114.1	121.2	137.1	114.1	115.6	109.4	124.8	131.1	126.1	119.9
RAD21	121.4	142.4	118.5	124.4	142	127.9	134	134.4	109.5	105.4	112.6	106.5	107.9	109.4	110	124.7	95	117.3	107.2	102.9	100.3
UBE2V1	121.3	123.7	120.1	118.4	123.5	123.2	131.1	118.7	119	114.1	111.2	121.3	125	121.2	118.6	104.7	82.7	97.4	99.8	105.2	95.2
PRRC2B	121.2	135	134.3	144.8	110.6	116.3	126.8	141.2	167.9	142.5	165.1	144.7	127.5	101.5	145	180.9	132.5	175.1	125.9	122.4	193.8
BTF3L4P2	121.1	89.6	110	101	96.6	107.3	125.5	102.8	102.4	89.5	107.3	114.9	107.2	101.6	106.6	108.7	109.4	107.5	97.7	104.5	91
ATXN2L	120.8	128.7	144.4	166.9	121.3	159.7	152.7	125.7	208.5	188	202.6	204.7	172	170.8	198.2	182.7	159.1	174.6	155.3	167.5	178.1
C17orf49	120.8	124.2	110.7	113.1	111.4	103.3	106.2	117.5	117.6	111	151.7	120.9	115	127.7	119.2	110.9	141.4	105.9	113.8	135.7	117.2
LRRN1	120.6	133.4	135.6	133.6	125.1	129.4	129.9	122.2	140.9	97	116.5	115.4	94.2	101.9	121.4	80.8	102.5	103.6	66.9	84.2	90.5
S100A11	120.6	212.3	125.2	118.6	229.2	129.4	109.6	201.5	111.2	117.4	181.5	122.4	121.9	212.9	111.5	127.7	188.6	132.6	148.8	220.1	132.1
DDX39A	120.5	109.4	105.4	120.7	112.7	97.4	118.7	111.1	109.7	124.5	134.1	111.1	104.4	100.2	101.3	148.6	142.9	140	122.1	111	134.3
TECR	120.3	119.3	112.6	127.3	113.3	105.3	120.6	116.6	119.4	116.5	135.6	117.3	121.9	121.8	118.1	114.9	128.7	125.8	109.8	121.7	124.3
FLII	120.3	107.9	121.5	137.3	98.4	110.5	106.2	106.5	145.4	139.1	166.9	152.9	123.4	113.1	141.5	157	150.6	136.3	116.1	114.6	186.7
AKT2	120.3	123.2	138.2	134.5	112.2	115.9	125	116.8	148.8	126.2	136.4	130.1	120.6	111.8	127.1	113.7	123.2	133.4	94.1	106.3	114.5
LDLR	120.3	86.4	134.3	158.9	90.7	143.3	151	110.4	183.6	120.9	136.7	138.1	124.2	100.9	166	138.6	99	187	116.1	117.9	206.4
RANGAP1	120.2	117.4	104.8	120.3	110.8	106.5	122.2	117.4	115.7	127	142.2	118.7	121	114.9	122.1	129.8	141.3	125.8	102.8	102.2	121.1
THOP1	120.2	117.8	104.3	115.5	113.4	100.6	114.2	121.1	119.2	102.5	118.3	110.2	107.9	88.3	105.8	120.2	136	111.2	86.8	85.3	99
HIF1A	120.2	130.5	115.6	121.1	140.5	121.7	128.5	137.9	118.2	128.4	113.8	121.4	117.1	119.9	116.5	146.4	150.3	161.9	134.6	127.8	154.5
PSMC2	120.1	115.8	103.9	119.5	117.6	111.1	118.6	115.6	103.6	113.4	109.2	108.4	110.3	108.1	108.4	120.4	128.3	126.5	103.6	97.9	103.3
GFPT2	120	95.9	131.1	135.1	92.2	149.5	125.3	94.7	155	111.2	104.3	127.9	101.8	93.1	137.6	51.7	69.9	63.4	61.6	79.4	67.8
DAXX	120	109.6	115	129.7	104.4	109.7	138.2	108.2	127.5	117.5	105	113.6	106.1	96.2	129.9	118.7	96	112.1	103.3	84.7	103.5
CDC34	120	113.6	114.8	119.6	118.5	109.3	115.8	122.3	130	98.3	138.8	114.4	99.7	100.2	120	111.3	127.3	116.9	102.6	94.2	121.9
UQCC2	119.9	102.5	159.1	119.4	94.8	121.3	115.8	97.2	128.9	114.4	116.1	139.6	125.8	111	146.3	105.8	165.8	133.5	94.1	111.5	135.1
KCMF1	119.8	90.4	116.2	129.7	95.7	128.4	127.6	88.7	123.5	125.5	135.9	129.6	123.5	123.7	136.7	123.5	156.9	115.1	110.1	112.7	103.6
POLD2	119.7	99.5	119.1	121	100.9	102.2	120.4	105.7	124.5	129.2	145.6	128.9	117.4	113.3	130.7	118.6	195.4	134	108.8	117.9	132.2
AFDN	119.6	127.5	114.3	124.4	118.3	134.9	126.9	127.9	139.9	135.8	124.9	130.3	120.5	94.9	138.9	133.6	95.7	146.1	108.5	94.4	143.8
MYL6B	119.5	123.7	113.4	107.3	133.2	117.8	115.1	120.3	96	110.8	112.9	115.1	118.1	122.2	99.1	104.2	116.5	100.1	107.7	113.5	97.8
TEAD2	119.5	121.6	107.7	126.4	114.6	103.8	123.9	122	116.5	114.9	136.2	109.7	113.6	114.4	112.8	113.3	110.3	111.3	97.8	102.4	103.6
USF2	119.4	116.8	130.5	126.8	106.8	110.7	118.5	119	146.4	132.6	189.7	135	134.2	136.6	147.9	149.1	187.2	140.8	133.7	156.8	154.3
PFAS	119.3	103.1	134.4	121.1	100.5	94.1	120.6	97.7	142.6	112.6	135.9	126.7	101.4	81.2	146	127.2	97.3	119.5	92.1	92.2	116.7
ACOT7	119.2	114	109.4	119.9	118.7	101.1	116.4	118.6	116.3	118	134.6	114.3	116	115.9	116.5	110.9	161.9	106.1	112.7	129.3	116.9
RPS27L	119.2	99.2	98	103.7	116.8	115.9	125.3	98.1	90.8	119.5	96.5	115.3	151.1	158.9	127.3	143.1	102.5	130.9	215.1	216.3	160.2
PMF1	119.2	118.4	112.1	121.1	116.8	115.4	119	116	112.3	121.1	137.8	129.2	120.8	129.8	121.3	135.1	151.7	139.3	120.1	133.3	130.9
FZD7	119.1	110.9	134.5	128.8	103.7	125.8	126.3	110.1	142	133.1	135.4	121.2	111.8	85.1	126	183.1	133.5	182.1	156.7	108	198.5
MTATP6P1	119.1	123.8	120.1	139.1	109.9	148.2	130.4	125	125.3	114.7	120.3	148.4	153.4	130.8	161.6	104.8	250.8	119.6	114.3	114.2	127.5
TPGS2	119.1	113.4	110.9	103.1	106.2	104.8	104.4	114.2	120.4	104.8	129.4	122.9	110.1	114.8	126	109.9	136.9	124.1	104	121.4	118.3
DKC1	119	115.5	124	116.7	116.4	123.2	122.6	111.5	127.7	132.1	134.1	135.8	125.7	125.4	133.2	161.4	178.8	176.9	150.5	138.1	146.4
PDZD4	119	146.2	139.5	135.1	133	148.8	115.4	143.4	188.7	107.6	170.5	155.9	106	119.3	165.8	105	162.5	137.6	79.7	111.3	141.8
LAMTOR5	119	103.6	110.4	116	116.9	113.8	117.7	109	101	105.6	92.3	112.2	111.9	106.5	103.3	120.6	94.2	117.4	104.3	100.2	96.7
C1orf43	118.8	105.4	114.3	117.9	116	107.4	121.9	108.5	115.1	109.4	116.8	108.6	106.1	127.5	112.9	95.5	120.1	86.6	88.3	106.8	91.2
EI24	118.5	112.9	124.9	115.5	109.6	117.6	126	111.4	109.3	115.3	123.8	120	126.1	139	128	112.4	127.7	128.6	138	166.5	141.3
PRRC2A	118.3	147.8	144	149.9	137.7	146	145	143.1	172.7	135.2	161.9	153.5	127.4	126.4	146.9	143	116.8	136.1	119.9	123.5	145.7
LASP1	118.3	109.9	104.7	119.8	106.6	100.4	120.3	110.8	109.9	114.9	125.5	107.6	117.9	106.3	115.6	132.9	136.1	127.6	113.9	102.2	119.4
SSBP3	118.2	109.5	131.7	129.2	108.7	133	128.7	108.3	131.5	137.7	147.1	147.7	133.9	130.2	138.8	130.6	145.5	134.1	115.4	132	121.2
VAPA	118.1	102.5	106.7	120.3	115.7	119.2	125.7	116.3	113.1	116.4	118.1	116.1	106.8	108.3	108.5	122.6	140.9	126.2	119	103.9	115.9
ATP6V1G2-DDX39B	117.9	93.6	111.9	103	88.5	102.2	120.4	84.7	98.1	106.1	91.1	98	112	106.7	112.2	129.7	75.9	114.7	123.5	79.2	109.2
PPT1	117.8	111.1	106.6	112.8	113.3	106.6	117.2	109.3	99.4	110.1	121.7	102.9	114.7	117.8	115.5	104	129.9	109.6	103.6	126	108.6
KIF1A	117.7	144.8	153.3	145.3	112	136.4	131.5	130.3	228.4	240.3	251.9	244.4	202.5	143	278	343.9	228.7	378.6	276.6	228.7	466.3
IFITM2	117.7	197	137.4	93	201.3	129.6	67.6	224	150.8	82.2	224.4	169.9	78.9	167.9	152.7	83.1	207.6	111.5	64.9	208	132.9
SETD5	117.7	121.2	183.6	162.2	127.7	190.6	169.8	126.5	224.7	165.9	157	169.8	152.1	128.1	176.9	128.5	75.2	133.6	130.4	101.8	149.5
DDX24	117.4	116.6	97.5	114.6	123.4	105.3	107.9	115.9	91.6	95.8	95.6	92	102	103.9	96.3	110.7	83.3	113.4	108.4	112.1	106.2
B2M	117.4	140.1	121.1	117.4	148.2	127	133.8	139.4	115.5	137.5	155.7	137.9	138.1	163.2	133.5	140.7	167.7	162.6	168.6	200.4	186.8
NDUFA6	117.3	104.6	109	113.5	115.3	102.1	110.5	110.4	97.7	112.5	114.6	109	113.9	127.3	105.6	126.1	121	120.3	125.1	128.2	112.8
PSMA1	117.2	116	112.8	110.8	132.3	123.1	114.6	113.5	104.1	115.4	115.6	113.1	117.5	128	105.7	131.2	132	137.9	130.3	134	125.8
COX7A2L	117.1	112.9	120.5	108.6	113.5	119.2	111.1	115.5	111.1	112.6	116.3	116.2	117	128.9	125.3	100.9	118.8	105.5	105.9	131.6	104.5
SRSF6	117.1	120.4	129	134.6	118.4	133.1	136.9	113.5	133.1	157.2	153.8	158.4	145.8	139.9	149.6	176.3	181.4	181.6	164.6	173	177.2
AGRN	116.9	98.4	102.5	140.2	90	100.3	113	93.9	153.9	132.7	132.7	138.7	130.1	95.4	151.2	109	84.4	94.1	101.2	106.6	139.2
BLOC1S1	116.9	93.3	104.6	106.7	99.3	119.5	120	90.8	103.3	135.1	118.4	114.1	132.7	109.1	106.4	125.7	105.2	115.3	119.6	99.2	121.8
TIMM8B	116.9	106.4	94.8	105.6	105.1	87.6	104.5	102.9	77.6	109.5	114.9	89.6	115.3	117.7	90.1	118.5	143.9	94.9	108.8	118.8	80.8
NCOR2	116.8	118.2	150.9	146.8	111.3	128.2	133	138	233.3	142.5	206.7	169.7	131.4	105.9	194.5	104.6	121.4	97.8	80.8	100.5	134
ACAA2	116.8	106.1	103.4	106.3	109.4	100.8	116.1	105.4	102.3	109.9	116.3	106.7	112.3	114.6	107.1	111.5	109.5	103.4	107.6	110.7	96.4
UBE2V2	116.6	97.7	107.4	104	103.9	106.1	109.8	91.1	103.5	104.5	90.7	95.8	109	109.1	114.5	87.8	101.3	91.2	94.4	94.3	84.3
THRAP3	116.5	110.3	108.5	121.6	114.6	104.6	126.2	107.3	110.9	110.7	100.6	106.5	114.3	83.3	118.7	107.1	88.8	111.9	95.9	86.9	97.2
ECHS1	116.4	109.2	100.6	111	103.7	97.7	111.9	101.2	100.2	110.1	109.8	102.3	111.1	114.8	101.6	108.7	131.7	106.2	104.2	110.3	97.5
SELENOF	116.2	100.9	104.8	106	105.5	99.1	112.3	93.5	99.5	106.2	111.1	102.7	110.6	120.4	107.2	96.5	122.1	99.4	105.9	108.4	91.8
TFAM	116.2	105.9	103.1	117.8	98.7	104.7	126.5	102.2	100.4	104.4	103.8	98.4	119.1	106.6	119.2	111.7	107.3	114.9	96.3	100.9	97.3
SLC5A6	116.1	106.4	106.2	108.4	96.4	103.6	115.8	99.9	113.5	113.1	114.1	108.7	111.2	100.8	110.4	131	113	121.8	106.5	103.7	109.1
EFTUD2	115.9	111.3	116.7	120.6	103.7	121	114	114	122.3	136.5	108.2	122	107.9	109.3	123.1	125.5	103.7	119.7	110.3	103.8	124.8
RPRD1A	115.5	116.7	120.8	113.9	112	123.3	116.3	116.9	116.7	102.2	100	110.9	106.4	109.8	110.8	68.3	72.2	67.2	70	83.5	73.3
DNPH1	115.4	114.6	123.7	115.4	117.3	103	109.4	121.2	114	100.5	138.7	123.1	113.7	119.7	114.2	95.8	128.9	101.7	95	116.1	114.1
PRPS1	115.4	105.2	92.4	110.2	93.8	94.9	103.9	100.5	97.8	91.1	98.4	85	100.1	87.9	89.8	69.5	90.9	75.7	74.8	81.5	72.2
ISYNA1	115.2	106.7	114.9	125.6	94.8	104.5	116.3	103.8	128.1	114.7	131.6	130.1	132.2	114.5	141.1	112.1	169.7	105.5	117.4	123.4	159
RAB1B	115.1	96.6	105.7	106.2	91.8	94.5	104.1	100.2	110.5	119.4	147	112.4	122.4	119.1	123	122.8	159.5	116.9	116.5	129.6	130.1
TMSB15A	115	133.2	76	101.2	143.8	83.6	109.9	130.1	65.3	98	104.9	75.4	97.2	140.1	72.2	84.9	112.6	57.5	96.5	126.3	62.7
PNRC2	114.9	125.1	99.9	112	134.1	114.8	121.9	126.5	99.9	82.2	84.4	92.9	77.1	82.8	88.7	84.8	64.1	90.6	80.5	63.9	78.4
C8orf59	114.7	89.7	105.8	93	114.1	102	111.1	86.2	89.9	99.6	79.3	96	87	97.7	87.7	95.6	75.1	92.4	106	96.7	83.4
GLRX5	114.7	97	96.9	109.6	92.9	90.9	107	99.8	92.9	98.5	105.8	98.3	107.4	99.1	97.1	83.6	135.2	76.6	82.1	98.4	79.5
PTOV1	114.7	125.3	130.5	129.1	127.7	125.9	119.2	124.2	148	116.1	137	139.1	113.4	119.8	131.5	106.4	137.2	125.9	93.7	114.6	124.5
RCN2	114.7	114.5	110.1	109.3	120.9	108.9	112.3	109	101	101.4	103	96.5	107.9	110	104.4	93.1	84.8	97.8	96.7	94.1	87.1
COPE	114.6	104.2	121.7	112.5	104.7	102.3	102.7	109.1	124.7	114.8	147.5	124.1	113.3	115.9	128.4	122.5	162.7	125.4	108.1	120.6	137.2
CTSD	114.6	110.8	112.1	111.1	107.4	96.9	105.5	112.9	129	111.8	169.2	117	119.2	122.8	140.2	139.2	196.6	152.4	118.8	143.4	167.3
IGF2BP3	114.2	120.7	117.2	111.7	127.5	116.8	113.7	126.4	122.4	90.1	106	99	79.8	100.3	95.5	69.4	76.9	78.7	61.4	74.1	68.2
MT1F	114.2	14.9	168.4	150.1	18.7	217.1	153.9	26	151.6	302.7	177.1	270.2	281.3	269.9	224.3	284.5	151.3	253.3	345.7	268.1	214.4
ELP5	114.1	67.3	49.4	117.4	72.5	44	102.9	69.6	48.8	109.6	90.8	47.6	104.4	78.8	45.9	110.9	77.3	42.1	110.9	83	41.1
NDUFA10	114.1	110.2	98.3	116.3	105.9	89.9	117.3	111.1	80.1	104.1	100.8	90.4	118.5	111.4	98.1	92.7	120.9	93.1	103.5	107.6	87.9
INTS11	114	106.8	122.8	130	93.8	112.8	112	103.3	141.8	127	141.3	129.6	128.6	107	153.5	145.1	161.9	133.4	121.5	138.6	155.2
IGFBP4	113.9	116.2	105.9	113.5	110.9	96.5	112.3	112.7	114	109.5	119.1	99.9	112.8	113.1	111.5	79.9	113.1	74.9	92.8	110.2	92.3
ODC1	113.8	71.8	86.3	109.3	70.6	82.4	113.1	71.5	78.5	179.5	134.8	120.3	167.3	151.5	120.5	328.9	265.6	269.4	300.9	248	289.4
EPB41L4A-AS1	113.7	93.6	100	122.6	96	117.3	107.3	87.7	124.8	116.3	132.5	121.9	119.5	119.4	126.9	114.3	136.6	112.7	114.6	119.7	122
LSS	113.7	88.6	136.3	128.1	76.7	114.6	130.3	80.6	166.4	131.8	139.2	144.2	140.8	120.4	142	195.1	149.6	226.5	143.6	147.8	230.9
HACD3	113.6	91.5	92.7	100.8	93.9	87.8	104.2	87.9	79.9	97.5	72.4	86.1	102.3	85.8	79.9	92.4	70.2	85.6	85.1	74.5	69.7
MIR663B	113.6	493.3	105.3	133	343.6	107.3	76.5	457.8	185.2	39.5	54.6	73	40.2	17.4	70.7	21.9	46.3	38.3	16	28.5	26.3
GAR1	113.6	108.8	101.9	111.8	105.9	106	118.4	97.6	98.9	114	95.2	102.1	104.5	94.3	100.5	117.4	62	110.7	112.4	90.5	92.7
TAGLN2	113.4	62.9	107.3	141.4	60.6	109.9	132	68.3	122.4	221.9	153.3	152.4	190.4	111.6	163.1	240.8	253.1	192.4	228.3	143.4	217.3
MARCKS	113.4	116.7	100.2	106.9	113.5	92.7	106.7	111.8	97.4	89	91.2	86.4	96.8	86.8	91.5	73.2	84.1	63.4	68	60.1	60.4
GTF3C6	113.3	111.6	106.8	115.3	110.5	95.1	116	105.3	87.7	106.6	94.6	106.4	100.2	91	98	128.9	106.3	133.8	122.3	92.2	114.8
SNU13	113.3	108.4	117.1	110.2	112.6	113.4	115.2	104	105.4	104.9	119.2	109.1	103.7	108.3	110.6	104.7	135.2	110.7	94.7	105.7	103
GALNT1	113.3	95.4	98.2	110.2	101	93.8	100.9	103.7	112.6	95	92.1	83.4	99.8	102.5	109.2	62.2	56.4	92.3	74	96	80.9
MINOS1	113.3	92.9	110.6	118.2	122	109.2	108.3	112	97.1	118.5	90.9	108.3	115.2	121.9	97.3	115.3	79.6	104.9	138.4	122.6	93.3
SF3A1	113.3	105.6	114.4	151.5	76.4	90.5	121.8	123.5	169	133.7	159.7	122.4	129.5	94.1	169.2	120.2	140.4	112	98.9	95.4	140.1
BTF3L4	113.2	114.4	93.9	107.3	116.5	102.8	105.3	111.7	98.1	97.6	103.4	96.2	90.2	98.8	100.1	90.8	84.2	89.5	93.5	96.4	79.5
METTL9	113	106.2	105.6	107.7	99.2	100.3	104.9	107	91.6	102.3	97.3	95.6	102.6	109.7	102.4	90.1	117.3	90.7	86.3	109.8	88.3
PQBP1	113	97.9	107.7	108.8	100.8	91.8	114.2	99.3	114.1	114.6	127.8	111.9	101.9	117.7	121.3	115.8	122.7	129.2	110.4	110.6	118.6
PSMD1	113	110.9	114.8	102.3	111	109	106.7	107.8	102.5	102.7	93.8	99.6	103.6	101.6	101	100.3	85.2	110.4	102.6	95.2	97.2
AK2	112.9	110.7	113.8	106.2	110.2	110.5	106.6	113.4	115.6	100.6	106.3	111.7	101.4	98	113.1	108.2	112.8	117.5	99.8	102	106.8
DDT	112.8	143.2	119	108.7	149.8	132.2	106.5	137.2	110.9	109.1	118.2	122.7	107.9	146.5	106.4	101.2	142.5	101.5	111	127.1	101.1
RHEB	112.8	119.9	108.3	113.6	123.9	116.8	110.5	116	108.6	107.9	120.7	107.6	99.1	115.7	119	118.9	114.6	122.2	120.9	114.5	113.7
MYC	112.4	87.5	104.2	144	80	114.8	133.5	104.7	156	121.2	128.2	117.7	106	62.9	135.8	88	116.6	88.5	65.4	65	93.8
PDHB	112.4	98.5	98.2	111.4	96.4	104.2	112.3	96.3	106	93.2	87.2	99.5	92.1	73.8	99.1	85.9	76.5	99	71.4	62.3	80.5
CMC2	112.3	87.9	83.1	95	93.2	94.8	94.1	87.9	82.1	82	82.4	80.3	95.7	78.9	78.8	78.2	70.7	63.4	74.8	72.8	61.4
AP2A1	112.3	96.1	111.1	113.4	80.8	90.9	101.9	96.1	123.8	110.5	135.2	108.1	112.4	95.9	136.6	105.8	128.1	112.4	88.5	100	114.9
CENPN	112.1	98.4	79.5	109.5	90.7	87.2	127.4	98.8	82	113.9	100.5	100.6	120.2	101.9	94.3	135.1	131.9	103.6	161	105.6	103.4
PHPT1	112	107.1	111.5	114.9	107.1	103.6	103.9	116.7	115.6	131.6	152.1	130.2	136	139.5	127.4	162.5	228.2	144.4	185.7	208.2	195.6
PEA15	112	78.9	101.8	107.4	76.5	100.1	121.2	77.1	102.5	141.1	139.9	132.8	139	108.5	124.9	164.6	144.1	151	142.2	125.8	135.1
OLA1	111.9	97.7	100.3	105.7	103.3	101.8	106.4	99.9	87	108	89.9	94.9	106.6	105.4	91.8	100.6	99.3	104.5	110.7	106.4	89.4
C19orf48	111.8	101.9	133.1	126.7	103.6	121.2	117.8	107.8	135.4	143.6	146.7	147.2	137.1	124.9	162.5	161.7	230.1	173.3	146.4	155.6	196.8
CCNC	111.8	106.2	107.9	113	111.3	128.7	103.3	105.9	120.8	131.6	116.5	111.6	124.8	109.8	134.3	120.8	126.6	119.4	108.8	115.5	117.4
DDX1	111.6	111.7	102.9	103.2	118	100.5	111	113	97	110.9	112	105.9	108.6	119.9	104.4	107.4	111.9	108.3	105.3	117.7	91.3
PSMC6	111.5	100.2	87.1	103.7	111.2	98.5	116.4	106.1	91	86.8	84.1	81	80.4	79.9	85	95.4	68.1	97.2	85.3	69	81.1
RHOT2	111.3	111.7	112	116.3	109.9	95.2	108.9	119	132.2	113.6	152.7	115.2	106.2	102.9	123	123.5	129.4	121.8	101	108.7	123.8
RSRC2	111.3	108.1	95.1	117.5	121.1	114.7	118.4	112.7	105.1	116.5	127.1	105.2	98.9	116.9	114.2	116.9	97.4	121.7	132.9	113.1	108.8
SPCS1	110.8	100.7	100.6	105.9	103.6	101	103.7	101	92.2	95.4	95.2	102.5	104.7	109.7	96.3	92.6	115.4	98.8	105.4	100.1	90.5
ASS1	110.8	94.4	160.9	113.9	90.4	124.9	104.9	102.6	162.4	115.8	143	156.6	121.2	120.6	169.7	99.4	140.8	138.8	102.2	139.5	147.4
NPIPB4	110.8	84.8	175.7	159.3	75.5	176.6	115.5	90.1	259.4	177.2	173.3	262.9	155.6	163.7	212.9	218	84.4	230	137.1	160.6	251.8
FAM64A	110.7	108.6	97.3	103.9	99.3	94.4	109.5	109.8	111.6	93.6	108.4	99.6	94.1	95.5	105	115.7	141.2	129.8	99.8	98.4	124.1
BABAM1	110.7	101.7	119.5	117.1	91.9	105.3	102	109.7	121.1	113.1	126.8	125.7	116.2	132.2	112.1	136.4	140.7	138.5	116.9	131.8	129.2
CDH1	110.5	120.7	115.1	111.2	116.5	115.5	109.2	108.9	130.7	93.4	121	113	100.7	103.2	125.9	83.6	92.5	92	77	96.4	101.9
FAM136A	110.4	106.7	119.4	105.3	109.7	119.6	110.5	111	111.7	113.2	115.8	118.3	109.8	124.6	122.8	116	132.8	143.8	111.3	124	118.2
PRKDC	110.2	103.5	112.6	96.1	100.2	103.4	108.8	105.6	110.5	92.6	92.6	97.9	93.9	90.3	100.3	72.9	61.5	80.7	70.8	75.1	78.7
TMEM167A	110.1	99.6	124.8	103.3	100.5	124	113.6	98	110.3	106.3	97.2	121.3	108.9	112.2	130.8	97.8	86.1	113.2	111	101.8	109.9
M6PR	110	112.9	113	118.1	112.9	120.3	126.9	118	122	118.2	114.7	120.6	127.2	118.5	140.2	105.7	110.2	114	105.6	118.8	101.1
NAE1	110	101.6	95	90.4	114.1	99.2	104.9	103.3	89.7	93.4	88.8	94.4	96.6	102.3	93.6	85.6	79.7	90.4	79.4	89.5	77.2
TIMMDC1	109.6	96.9	105.3	101.9	82.1	97.8	99.2	93.6	99	91	101	105.5	107.9	103.8	94.5	68.6	77.5	73.2	66.5	89.6	79.4
GNB2	109.6	113	124.8	112.7	104.1	106.3	107.5	114.3	135.4	114.2	171.8	122.5	112.3	114.9	151.1	121.7	163	132.9	108	124.1	146.1
CNOT1	109.6	113.9	115.1	122.4	112.2	115	130.6	119.5	120.6	108.8	110.5	113.2	100.5	92.9	115.4	115.4	96.4	96.6	91.5	83.3	92.8
LRPPRC	109.5	94.2	94.5	111.7	88.7	98.8	116.8	93.4	97.3	97.1	84.6	96.7	105.5	86.3	99.9	90	75.6	87	88.5	77.7	81.5
SURF4	109.5	112.4	113.7	111.8	108.9	109.1	114.8	109.4	113	89	104.3	104.9	95.5	100.4	103.4	79.9	123.1	87.6	72.7	87.2	83.5
HDAC1	109.2	112.4	116.4	111	104.3	111.5	110.5	107.6	118.8	105.8	118	114.7	97.1	105	124.5	91.9	94.2	97.8	87.7	105	94
NCBP2	109	95.9	115.2	109.6	103.2	109.1	116	104.2	103.1	97	99	104.9	99.5	107.6	106.2	87.1	81.7	87.4	85.2	91.6	80.5
MZT2A	109	136.9	157.2	108.2	137.8	149.3	99.3	142.1	156.8	114.6	167.4	151.8	115.1	163	153.1	104	246.4	159.3	95.7	168.9	156.2
CHTF8	109	101.3	100.9	109	91.9	96.6	101.8	102.2	100	108	116.7	107	106.9	109.6	97.9	120.6	124.4	117.3	97.5	103.4	104.7
PRPF40A	108.9	98.7	92.7	96.3	108.8	110.7	125.6	132.1	100.7	95.2	75.9	82.9	86.8	79.5	96.8	100.8	91	107.4	106.9	81.1	86.4
UQCR11	108.8	94.9	79.6	88.6	97.9	84	90	111.6	73.6	90.2	87.2	90.9	105.3	105.5	81.3	101.7	98.4	76.3	104.7	105.3	83.1
CCDC59	108.7	68	104.5	103.4	87.4	115.4	106.3	75.9	107.3	125.3	123.6	122.6	118.8	129.3	131	119	104.3	111.6	124.5	126.7	105.4
PPDPF	108.7	120.6	131.3	123.6	124	120.7	106	133.9	130.4	127.5	167.2	137.6	122.6	153	127.9	116.4	227.7	131.9	115.8	158.9	161.8
SMC4	108.4	121.1	122.9	111.4	113.9	124.3	110.9	122.7	144.4	100.3	83.8	94.2	78.7	86.2	111.4	84.2	71.1	109.9	88.7	85.8	98.8
CCND1	108.3	112.9	109.8	109.8	114.4	124.3	102.4	132	151.4	78.7	107.9	116.7	71.1	68.6	127.1	28	72.1	25.4	19.3	39.2	31.9
CDH3	108.2	107	112.7	105.7	107	107.1	103.6	109.1	127	93	125.7	118.6	87.9	99.4	114.1	67.7	91.5	87.5	74.1	94.5	96.4
ZNF532	108	100.2	164.4	132.1	101.4	181.7	127	104.6	191.7	188.7	151.3	222.7	184.1	173.6	218.4	145.4	128.2	144.6	146.9	180	166.7
FAAP20	108	110.3	101.3	108.6	103	101.5	98.7	112.9	114.9	109.9	160.3	110	116.5	115.9	112.7	105	202.2	104.4	96.3	124.2	127.5
CAND1	108	118.2	90	106.1	122.1	98.6	103.6	110.7	91.7	77.5	83.4	85.9	76	70.7	83.7	86.6	88.1	99.5	79.1	66.1	88.3
ARPC1B	108	89.1	101	117.3	100.6	99.5	103.6	102.4	108.1	101.2	107.3	97.5	95.2	88.6	113.5	84.7	113.3	96.1	66.3	68.8	90.9
SRP19	107.9	103.4	81.8	103.5	115.5	89.9	112.8	98.7	82.1	78.7	89.1	77.7	83.8	91.5	83.4	81.4	69.1	72.8	77.2	68.4	61.2
RPA3	107.8	87.4	77	98.5	91.5	84.6	98	84.3	66.6	94.9	69	83.1	106.6	98	71.9	112.5	70.1	84.6	121.3	104.7	78.7
VKORC1	107.7	95.2	102.1	95.5	98.4	91.9	95	98.4	98.8	89	100.2	90.6	94.1	99.8	97.9	91.4	109.1	86.5	84.6	89.8	83.4
YKT6	107.5	97.7	102.8	107.5	93.5	101.7	104.2	93	105	101.7	110.9	114.1	108.4	110.2	109.6	102.5	114	107.3	110.1	121.8	105.3
CDCA7L	107.3	106.1	94.9	99.9	110.8	96.7	101.3	107.4	102.6	87.2	86.7	92.8	85	83.7	94.2	67.4	75.6	72.6	57.4	67.6	65.3
GNL3	107.2	137.1	121	120.8	145	126	119.3	128.3	120.5	115.8	100.4	117.8	100.5	108	116.2	133.6	94.4	145.3	108	106.3	115.8
AURKB	107.1	106.7	104.7	108.2	107.2	104.9	107.2	110.9	107.9	103.4	141.3	109.9	96.2	107.6	97.9	119.8	122.4	132.9	101	97	115.9
PFKM	107.1	124.9	109.1	124.4	113.2	114.4	122.7	107.6	104.3	95.5	100.9	91.5	86.6	86.8	110.4	71.1	85.3	74.8	54.4	70.7	64.1
CSNK2A1	107.1	104.3	104.6	114.1	103.3	114.1	109.7	113.2	111.5	104.8	117.6	105.4	101.4	101.9	110.9	110	133.7	132.9	101.2	99	103.6
AEN	106.9	78.4	106.6	130.6	80.8	124.9	124.8	82.1	134.3	160.2	160.4	152	179.8	201.6	175.9	116.1	125.3	107.5	158.5	208.7	152.7
RPP21	106.9	94.5	95.4	106.8	98.1	79.2	91.1	110.1	86.7	114.3	141.7	95.4	112.3	119.3	91.9	106.3	157.7	96.3	101.8	126.8	94.6
RARS	106.9	94.6	104.2	104.8	99.1	90	103.5	95.1	102.9	99.2	102.1	102.5	110	97.9	109.8	110	96.6	114	114.4	97.6	103.7
NRDC	106.8	99.6	119.7	123.3	99.3	118.9	117.9	102.4	124	118.6	108.5	111.1	114.1	106.8	115.2	112.6	97.5	121.1	103.4	114.6	111.9
TRIP6	106.5	89.9	114.2	124.5	86.6	118.6	113	90.8	134.2	129.3	150.2	147	140.3	127.9	160.2	149.9	191.3	165.2	151.6	156.8	212.3
DDIT3	106.3	42.1	61.4	139.6	53.4	109.4	141.7	55.6	116.7	101	97.2	112.2	120.6	111.4	132	38.5	46.2	33.6	64	110.3	59.5
SPAG7	106	88.5	87.3	99.9	87.4	88.6	98.9	92.5	84.1	101.4	96.1	94.6	101.4	96.6	89	94.5	97.5	83.5	93.1	88.1	83.6
LINC00493	106	107	92	92.4	111.7	105.1	91.4	112.3	89.9	79.6	83.5	99.1	81.8	103.7	92	78.9	65.1	74.3	74	82.5	67.3
NMT1	106	109.6	100.6	100.5	100	107.4	115.3	109.7	119.4	105	119	107.4	100.2	102.1	94	98.8	81.4	118.2	92.9	95.6	102.7
ZRANB2	105.9	101.3	102.2	99.5	100.3	118	109.7	101.6	105.1	101.4	80.5	101.4	95.3	94.1	110.8	76.6	53.9	87.7	75.1	80.3	79.7
BUD31	105.9	97.3	114	108.8	104.8	106.9	114.2	91.3	105.6	112.7	110	101.2	115.5	130.6	99.7	112	117.8	109.3	124.2	128.3	110.8
SNHG3	105.9	113.7	123.4	128	99.4	128.1	124.7	98.5	125	127.9	109.9	136.5	94.7	127.8	125.3	195.9	64.9	176.2	190.3	119.6	114.4
SOX4	105.8	89.4	117.8	108.1	89.5	108.5	110.5	95.7	112.9	92	94.6	102.7	89.3	73.8	106.4	103.3	90.2	110.2	108.1	86.4	130.2
PPP4R3A	105.8	109.3	111.8	105.8	111.6	112.3	105.7	112.4	115.7	118.4	125.6	118.5	117.8	122.8	118.9	131.9	108	141.6	135	156.6	139.4
RBM17	105.8	98.1	128.7	123.7	97.5	124.5	110	99.4	135.7	128.6	123.4	131.6	116.4	116.4	138.6	133.5	115.8	128	120	104.7	123.3
INPPL1	105.8	100.5	111	135.5	118.3	119	122.4	118.7	133.6	102.4	107.9	121.8	99.1	85.1	102.1	78.6	50.3	75.9	81.8	67.5	80.7
SKIV2L2	105.7	105.1	92.4	108.3	104.4	98.9	111.4	101.6	94.5	86.8	88	88.2	86.7	93.5	103.9	91.9	99.8	102	88.4	83.9	88.6
SLC39A7	105.6	104.1	101.4	104.9	102.3	96	117	97.5	105.3	94.9	100.9	93.8	101.1	96.8	99.3	66	66.7	62.4	64.6	79.2	65.2
SNRPD1	105.4	97.9	89.8	96.4	95.6	101.8	96.1	94.7	81.4	85.7	82.8	88.2	87.3	95.2	83.6	75.6	59.3	68.8	73.1	74.8	58.6
DNMT1	105.2	134	116.1	123.9	112.4	124.1	134.4	123.5	113.2	116.9	117.3	113.2	106.4	113.5	133.9	105.5	88.2	84.8	95.2	91.5	92.3
STK24	105.1	112.4	105.1	110.9	101.5	105.6	98.6	112.9	116.6	111.3	114.4	116.6	103.2	97.4	104.8	110.4	116.9	119.7	100.9	103	104.6
SNORD104	104.9	122.7	132.9	169.6	67.6	108.6	174.5	101.6	134.6	134.9	157.1	114.2	188.5	145.4	187.7	129.9	160.8	134.4	157.7	150	142.7
SKA2	104.8	94.4	95.8	101.7	95.1	90.3	99.7	91.7	84.9	111.2	82.7	109.3	92.2	91.4	108.5	83.4	85.6	71.2	73.2	80.4	79.8
CALD1	104.7	128.1	113.1	122.8	132.6	131.6	113.1	127.9	135.8	154.5	137.6	129.1	127.5	130.6	144.6	162.1	118.4	196.4	136.8	125.7	172.4
GART	104.6	102.3	86.8	104.9	102.2	95.2	104.5	95	86.7	79.6	71.1	79.3	79.4	70.1	80.7	86.4	69.2	89.7	76.8	58.2	72.7
MRPL18	104.5	91.5	107.4	98.9	103.1	93.3	97.6	95.3	90.5	87.9	102.7	92.9	93.2	100.8	99.6	90.7	103.3	100.6	91.1	90.4	94.6
EBNA1BP2	104.3	87.8	103.6	100.2	89.7	95.8	94.8	83.8	88.8	98.6	88.8	107.1	106.4	94.2	100.1	100.5	111.8	103.4	100.3	95.1	105.1
SNRNP200	104.3	106.3	103.5	105.7	98.5	98.1	103.1	102.3	106.5	106.2	110.6	102	104	104.4	109	95	100.6	97.9	92.1	101.3	97.3
PSMD6	104.1	100.1	92.5	100.3	101.9	94.1	105.2	101.5	83.7	100.6	90.4	89.4	98	101.1	93	98	96.7	101.5	100.6	89	87.8
TTYH3	104.1	118.6	116.6	119.1	107.3	108	102.8	120.7	143	89.9	124	115.1	98.1	98.8	131	59.4	98.8	67.7	56.3	88.5	90.8
DENR	104	88.2	102.1	111.4	87.3	107.1	101.9	90.6	110.2	101.2	99.2	106.9	112.8	100.9	102.3	109.2	107.3	123.6	102.1	108.6	117.6
PIM1	104	89.2	98.5	133.6	95.4	132.4	136.6	96.7	155	88.1	110.8	106.5	80.2	76.1	123.2	57.9	59.2	47.2	63.7	63.6	67.3
TMEM126B	104	92	95.4	105.8	96.3	100.6	108.6	92.9	105.2	93.1	95.3	96.5	106.8	98.8	94.5	93.9	102.7	98.6	90.4	106.2	85.8
CTB-151G24.2	104	76.7	220.6	136.8	65.6	224.4	149.1	63.8	186.8	275.2	124	228.8	205.3	131	217.6	257.8	65.8	394.3	276.1	159	499.9
GTF3C2	103.8	107	104.4	109.9	104.5	89.8	97.8	107.7	99.5	98.4	105.4	99.4	90.8	73.3	101	103.4	78.4	120.2	88.2	90	114.8
SIGMAR1	103.8	97.6	101.8	101.3	98.7	99	101.7	95	105.7	92.5	104.6	103.1	102.6	100.4	97	75.9	107	84.6	74	98.4	88.8
MRPL23	103.7	97.4	99	97	103	96.8	94.6	102.5	91.8	96.3	115	98.8	97.2	119.7	96.2	109.2	135.5	103.8	102.7	112.3	95.4
ARPC1A	103.7	86.8	87.4	100.4	92.2	90.5	94.4	96.7	87.3	83.3	84.3	86.4	102.8	92.2	90.1	85.6	76	83.9	85.2	81.7	75.3
GPR176	103.7	116.9	100.4	107.9	115.2	100.5	108.2	113.4	104.6	119.6	107.9	113.2	112.7	96.4	124.6	136.5	125.6	137	124.2	103.2	143.1
LAMP1	103.4	98.3	110.4	109.6	98	105.6	110.6	93.9	112.6	103.2	108.8	109.7	114.2	117.8	114.6	98.5	106.2	107.7	107.5	118.6	120.4
DYNLT1	103.3	93.7	94.2	101	104.9	94.9	108.7	101.5	93.6	110	118.1	110.1	114	116.3	108.2	114.9	118.8	107.6	124.2	115.6	112.4
SNHG16	103.3	106.4	100.4	105.5	97	106.5	104.1	98.7	108.9	102.7	92.2	97.4	90.7	91.2	97.4	107.8	85.9	99.4	106.1	91.5	98.7
MAP2K2	103.1	99.2	105	112	98.9	92.5	98.6	102.9	119.4	93.2	127.7	111.6	96.1	99.2	112.6	99.2	151.6	114.8	83.3	92.3	107.3
CFDP1	103.1	100.2	95.2	106.1	97.5	91.5	105	99.6	93.7	93	92.8	94.5	97	98.8	96.8	79.8	88.4	78.9	89.8	100.3	89.8
EXOSC8	103	96	112.9	110.9	99.5	127.5	118.9	90.6	120.7	120.4	121.8	119.7	121.4	143.4	115.6	104.9	107.7	117.6	112.4	124.8	93.3
NDUFA4	102.9	96.7	89.7	92.9	103.7	99.7	94.5	99.7	93.2	93.5	89.5	95.1	101.4	107	98	101.6	101.3	99.5	101.8	113	97.9
DAPK3	102.9	86.8	107	129.7	82.8	118	122.9	87.7	143.5	183.1	146.9	188.5	161.7	88	192.5	189.8	216.4	187.1	157.8	135.3	216.2
RBBP7	102.8	112.3	89.9	101	105.4	90.1	97.2	108.9	90.2	79.5	86	87.5	83.3	87.6	84.4	81.6	77.2	87.4	66.3	68.7	68.9
SARS	102.8	109.2	117	115	103.7	117.3	116	104.9	124.6	148.1	160.6	137.3	145	177.5	148.9	171.5	190.6	165.9	202.5	219.9	198.5
SUMO3	102.7	97.1	101	95.6	91.6	92.3	97.8	97.4	96.3	101.8	111.7	99.7	106.7	102.7	104.9	111.5	118.2	116.3	107.9	107.3	110.4
GHITM	102.7	92.2	101.6	101.8	94.5	103.2	106.8	88.9	100	137.1	127.4	118.7	129	135	124.3	184.1	165.3	190	185.8	176.6	184.4
VPS51	102.6	100	113	124.1	109.5	116.9	118	100.5	126.1	106	126.5	120	128.4	103.9	130.7	106.6	201.3	109.5	90.1	103	125.3
TAF1D	102.6	107.8	117.3	110	113.7	144.7	124.9	97.8	133.9	120.7	112.5	111.5	101.1	125.4	112.7	155.9	82	145.4	148.5	117.5	134.4
GPT2	102.6	81.2	121.7	102.9	80.8	109.4	105	85.7	154.4	131	182.4	135	116.4	142.1	155.6	147.1	183.1	158.6	131.2	156.1	162.2
NOL7	102.5	92.4	102	104.4	93.1	96.1	109.8	91.6	95.2	104.6	89.3	100.3	97.6	87.2	96.1	107.5	98.9	111.5	99.8	83.8	101
CDV3	102.4	112.1	93.8	112.1	113.4	106	107.5	114.3	101.9	104.4	97	102.2	101.1	93.1	101.4	137.4	106	146.4	122.6	100.8	129.1
RAB1A	102.4	99.6	101.4	101.3	98.3	106.5	106.4	100.1	89.9	95	91.6	102.9	101.6	105.6	99.8	73.3	92	83	90.8	100.6	87.6
RP11-613M10.6	102.2	124.8	75.5	117.2	112.7	96.5	128.7	123.3	87	105.3	105.5	91.4	93.9	93.2	95	121.3	81.9	96.9	86.9	104.6	78.1
TMEM50A	102.1	85.6	85.4	98.7	83.5	82.9	100.5	86.1	92.6	85.3	89.1	87.4	95.9	98.5	95.6	88.8	90.2	85.2	93.6	98.2	86.7
FAM46B	102.1	95.7	90.5	115.5	94.9	103.4	112.5	96.4	108.5	105	121.2	117.8	104.3	89.1	123	118.9	167.8	132.4	112.5	126.9	139.7
GMPS	102.1	97.3	87.3	93.8	100.7	89.6	101.1	90.9	83.9	84.9	79.2	87.4	93.7	81.1	83.6	74.4	66.7	72.6	69.2	65.3	63.4
NUCB1	102.1	98.5	110.9	103.7	92.8	89.9	103.3	106	118.9	101.1	120.1	109.8	98.9	94.8	111.8	92.5	124	101.1	83.4	97.5	94.7
MCRIP1	102	104	101.2	106.7	98.7	92.9	98.8	110.6	105.7	97.1	146.3	102.4	104.9	117.5	110.1	92.5	168.1	94.3	91.8	125.8	112.6
SEC13	102	93.6	110.6	104.7	94.5	111	102.1	91.5	105.8	103.5	105.3	108.3	107.6	107.7	112.1	94.6	108	104.1	98.9	104.2	106.3
COMMD4	101.9	81.8	95.3	96.6	95	95.7	91.9	82.2	89.3	100.3	104.3	97.3	101.7	98.9	98.9	104.9	123.1	103.6	103.6	88.3	99.6
EMC10	101.8	99	102.8	102.5	99.4	91.6	92.3	99.3	104.3	104.1	122	102.4	104	106.9	113.2	104.9	144.7	112.4	90.8	114.7	114.4
RNASEH2A	101.6	95.8	100.3	91.4	93.7	83.3	94.3	98.3	100.5	91.9	103.6	92.2	95.3	94.9	89.9	86.2	117.6	90.5	87.6	91.7	86.2
MRPL32	101.6	107.2	101.6	96	108.7	104.4	100.9	105.1	94.6	86.7	116.2	103.4	91.8	115.7	98.5	104.9	114.1	109.6	98.5	105.2	100.7
SRP72	101.6	84.1	95.6	97.8	91.2	92	91.8	86.5	88.8	89.8	79.6	92	94	94.1	90.1	83.6	92.6	97.4	84	89.4	88.8
USP10	101.6	89.3	98.3	98.9	84.1	94	102.9	84.4	101.8	106.9	101.6	109.7	99.8	85.2	114.6	119.1	115.2	128.8	102.8	104.5	114.3
RRM1	101.5	74	98.1	89.7	82.7	77.2	104.5	69	84	83.7	68.6	67.3	92.5	67.1	92	82.1	63.5	62.9	73.9	58.3	63.4
RDH11	101.5	89.4	112.3	102.3	87.7	110.2	120.2	89.9	112.5	112.5	126.5	110.9	121	114.4	140.8	123.8	123	134.7	118.1	117.8	133.3
SDC2	101.5	86.1	113.2	91.3	88.2	118	93.1	81.4	109.4	105.4	90.3	113.2	101.4	87.4	100.6	74.1	103.3	80.5	71.6	75.8	75.3
OIP5-AS1	101.4	95	94.6	108.1	90.5	92.8	106.6	103.4	97.8	85.6	79.9	94.5	93.8	95.1	84.7	81.9	115.7	99.2	86.3	75	89
TRA2A	101.3	103.8	110.7	118.2	103.3	134.9	122.5	98.7	118.4	111.6	125.5	129.8	123.4	123.3	130.3	119	95.1	121.6	113.5	110	120.1
FERMT2	101.3	95.3	116	110.2	82.8	112.9	106.7	103.5	138.6	117	143.2	118	107.6	91.1	125	120	114.5	133.2	98.4	93.3	130.5
POP7	101.2	100.2	81.6	94.7	104	88.9	101.4	98.7	86.3	73.4	104.4	81.9	78.9	83.2	92.2	100	126.8	109.2	86.1	75.4	94.4
FLOT2	101.2	98	97.3	98.6	91.8	84.6	93.7	95.2	95.2	101.4	118.3	99.4	103.1	110.3	102.6	109.1	117.7	102.5	93.2	107.7	101.4
LYPLA1	101.1	98.6	101.3	111.6	102.1	116	100.4	105.9	101.1	95.2	91.1	103.4	104.4	113	115.3	105.2	111.8	128.3	103.9	114	120.7
TNPO1	101.1	104.3	100.7	97.1	97.6	110.7	100.8	98.2	93.2	93.5	83	94.4	88.4	88.9	93.7	94.4	88.3	115.3	90.1	82.7	92.1
NDUFA2	101	99.7	97.2	90.2	102.9	87.5	93.3	94.3	85.9	86.2	86.4	88.4	90.7	96.7	79.2	84.8	113.8	77.5	82.5	98.3	79.7
TBRG4	100.9	94.4	102	101.4	93.3	95	90.5	100.4	94.6	97.7	112.5	94.3	82.1	100.8	98.6	119.7	110.9	108	103.3	104	110.3
COPB2	100.9	94.1	95.4	87.5	88.6	99.3	93.3	99.6	90.2	84.6	78.4	91.5	73.2	102	79.6	80	56.8	81.6	76.2	89.2	89.8
LUC7L2	100.8	87.8	99	115.8	77.4	104	99.4	97.9	120.7	113.4	142	117.8	120.8	113.9	115.7	114.6	155	120.1	105.8	112.6	134.5
FBLN1	100.7	115.5	109.8	107.5	105.7	107	103	117.8	123.1	97.5	125.2	112.3	102.3	113.4	104.6	81.3	125.3	92.3	79.9	110.2	104
CDYL	100.6	95.1	95.5	107.1	97	115.1	119.3	100.9	108.2	101.4	103.4	91	86.6	77.3	89	99.8	77.8	85.9	94.3	74.8	79.8
USP44	100.5	121.7	109.4	99.2	132.1	103.4	100.2	122.1	95.2	98.5	110.2	100.9	95.9	107.1	96.2	109.9	108.3	121.1	104.8	108.2	100.1
MGST3	100.5	81.1	109.3	94.3	86.3	111.2	87.3	73.2	101.8	95.9	71.3	103.8	94.5	79.3	102.5	99.1	67.1	107.1	94.9	76.9	113
MAF1	100.5	98.1	99.9	103.7	95.3	94.1	96.4	101.5	102.1	86.4	113.2	89.9	89.4	94.5	105.9	81.1	124.8	92.9	80.2	91.5	95.4
LTA4H	100.4	109.9	95.7	93.2	112.4	99.3	97.5	105.5	91.1	85.8	93.9	92	92.9	102.5	91.1	80.7	88.7	86.1	85.8	99.3	82.4
GABRB3	100.4	86.3	136.9	108.3	74.4	103.2	106.2	84.3	134.7	111.1	107.6	116.6	112.6	88.3	130.7	106	134.1	116.7	92.1	86.6	115.8
COPS3	100.3	85	85.6	96.9	88	88.3	98.4	86.1	86.8	99.7	94.2	86.8	97.5	95.8	85	96.1	104.9	98.2	104.5	106	93.4
IMPA2	100.3	94.3	91.8	102.3	88.4	84.3	95	96.7	89.9	81.4	97.4	89.1	93.9	91.8	92.4	73.7	98.9	69.1	60.7	77.9	68.8
WDR12	100.3	91.1	82.6	88.9	96.1	75.1	104.1	97.4	86.1	71.6	75.7	75.4	60.6	63	80.8	99.6	51.7	69.1	88.7	58.3	65.5
TMEM183A	100.3	92.6	86.6	93.4	83.1	83.8	93.3	84.2	91.7	101	108	90.8	94.8	90.7	94	99.4	101.1	94.8	88.3	97.2	97.7
NR6A1	100.3	112.5	102.3	106.4	104	106.6	104.9	108.8	117.3	98.9	109.9	105.7	103.8	110.3	109.1	87.7	91.7	92	79.5	92.5	91.8
OTUB1	100.3	101.2	97	99.4	93.6	99.1	104.7	100.3	98.2	110.4	115.1	106	105.9	96.4	100.9	116.4	121.1	119.6	98.1	98.4	104.2
ARIH2	100.2	87.6	97.2	100.5	84.7	105.1	103.7	83.4	98.7	98.2	99	106.6	106.4	98.1	96.7	95.5	95.5	88.1	93.4	92.9	88.4
VMP1	100.2	83.1	105.2	105	84.4	109.3	93.9	89.7	96.7	100.9	74	98	87.1	79	92.5	81.5	70.9	97.8	85.9	82.7	82.8
ACADVL	100.2	88.4	95.2	112.8	76.6	94.5	87.1	101.7	135.5	115.6	123.5	123	99.1	95.4	121.2	130.7	91	131.4	112.9	103.2	128.3
CTTN	100	102.7	105.5	115.8	103.6	111.6	112.5	103.7	126.6	107	108.7	116	98.5	90	114.9	131.8	99.1	122.2	95.6	91.8	120
NSA2	99.9	115.9	87.4	83.8	112.9	92.3	89	110.9	83.2	84.5	106.8	74.7	84.8	106.8	83.1	82.7	71.6	86	88.4	105.2	80.7
LONP1	99.9	91.4	102.4	110.9	86	98.3	98.3	97.1	129.8	103.8	148.3	114.1	96.9	99.7	128.9	125.2	126.4	126.5	100.5	113.5	129.8
LY6E	99.9	101.2	99.3	101.5	96.5	94.5	93.9	102.8	109.4	89	110.5	105	91.6	91.9	112.8	73.4	119.1	86	72.8	90.6	91
PTTG1IP	99.9	87.4	102.5	102.3	88.6	101.5	93.2	88.5	102.7	104.1	93.9	105.6	105.7	100	107.8	107.3	126.2	110.5	98.4	108.1	111.7
SLC30A1	99.9	34.6	94.1	113	40.3	117	114.3	48.2	109.7	93.7	74	98.3	112.8	87.9	105.4	14.6	32.4	17.8	21.5	52.7	23
GPS1	99.8	95.1	101.5	106.8	91.8	90.8	92.9	96.2	116.3	100.9	125.1	108	101.2	97.9	114.2	105.1	138.8	112.4	88.7	102.5	110
MRPS6	99.8	97.1	85.7	97	110.8	89.7	93.1	102.5	75.5	71.3	69.3	77.4	74.8	76.8	69.3	60.9	63.8	62.7	54.9	58.1	54.7
RBX1	99.7	97.9	98.1	94.2	96.2	87.5	92.7	98.6	81.2	99.4	94.4	90.1	95.9	98.3	86.4	97	106.6	100.2	98.3	99.1	94.4
ACTR3	99.6	100.6	94.6	109.2	94.7	102.2	104.1	104.1	96.3	110.5	110	99.9	108.8	103.7	101.6	112.2	163	120.9	99.4	96	106.5
RNF44	99.6	123.8	122.8	135.3	117.9	121.2	124.4	125.6	156.1	118.8	139	138.6	116.4	108.4	144.6	142.7	121.2	137.1	122.6	116.7	157.3
FAM96A	99.5	91.2	91.1	95	94.1	90.9	100.3	90	85.6	90.2	70.1	84.7	94.5	88.4	89	71.2	67	78.6	70.9	77.5	66
FADS1	99.5	93.8	107.7	123	96.8	114.5	117.5	98.2	140	121.8	113.9	107.5	109	104.2	133	100.1	89.7	122.7	101.6	109.5	121.1
PAFAH1B3	99.3	93.7	92.7	96.8	96.3	78	88.3	95.9	91.5	87	109.1	91.6	86.4	86.8	91.1	71.8	120.2	80.6	64.6	79.5	81.9
FBLIM1	99.3	90.5	89.3	108.2	74.5	78.1	97.4	90.5	115.2	106	144	104.2	97.7	78.3	119	107	123.5	117.2	84.2	82.7	125.8
RFC4	99.1	96.5	95.7	104.9	99.4	107.1	113.7	97.7	99.3	103.1	94.7	98.4	105.9	98.1	106.8	90.3	89	89.8	97.2	84.1	78.9
LSM12	99.1	94.3	93.6	99.5	100.2	103.4	104	86.2	90.9	93.3	91.6	100.1	92.3	99.4	97.7	84.9	70	81.6	84.6	79.8	77.7
THYN1	99	88.4	77.1	83.8	91.1	76.3	93	87.5	73.7	81.8	90.4	81.2	92.2	95.3	70.4	77.4	91.3	68.1	82.5	98.3	61.3
DCTN2	98.8	97	89.8	95.3	118	105.8	101	96.6	95.1	102.7	100	100.3	87.7	95.3	91.1	79.7	88.7	89.4	78.7	94.1	79.3
DARS	98.8	92.6	106.7	92.4	96	98.1	102.2	92.9	103.4	95.9	91.5	93	98.3	97.3	109.2	78.1	80.4	84.4	81.5	95.3	83.6
MSN	98.7	100.3	97.1	98.6	96.8	93	100.8	99	95.3	94.3	99.7	93.7	100.7	100.7	98.1	97.4	95.3	99.1	90.2	97.6	96.5
CD276	98.7	82.9	91.2	102.6	79.5	89.7	90	89.4	110.2	85.7	103.3	96.3	92.8	82.4	103.1	85.5	104.8	99.9	67.3	76.8	97.4
CPSF4	98.5	83.2	100.3	106.1	78.9	107.3	93.5	84.3	121	114.9	114.2	125.8	120.3	103	141	96	106.4	101.3	108.9	119.5	119.2
TSTD1	98.4	98.4	100.3	83.4	103.9	109.7	87	96.9	94.4	95.3	100.1	110.9	89.4	115	92.4	81.8	98.8	96.6	94.4	108.4	100.8
THOC3	98.1	70.4	74.2	88.2	68.3	76.4	91.4	70.3	70.7	88.1	66.5	73.9	86.8	73.2	75.1	93.8	100.1	72.7	84.8	66.1	73.8
SARAF	97.9	82.9	93.1	89	82	84.3	91.5	85.9	90.9	92.8	100.1	92	113.2	100.2	101	91.4	107.3	100.6	98.4	116.7	101.4
PCK2	97.9	91.3	143.6	114	93.3	148.5	112.7	100.2	172.4	117.8	173.4	148	119.3	172	155.7	119	159	126.3	115.4	170.3	135.8
CXXC5	97.9	61	94.5	107	60.2	100.5	106.7	61.7	98.1	113.7	102.5	104.7	109.6	69.7	110.6	61.7	91.2	57.8	59.7	56.7	66.4
SDHD	97.9	75.4	73.2	88.5	80	69.2	81.1	78.3	73.3	80.5	75.8	67.3	84.1	81.6	67	68.3	112.8	61.8	63.8	80.6	50.5
PAWR	97.8	108.9	111.9	111.1	124.4	125.1	111.2	122.3	152.6	101.9	129.5	107.1	105.5	104.8	121.1	104.1	146.1	122.5	80.2	84.7	112
DDX41	97.7	101.5	99.4	101.4	92.7	92	97.9	102.4	103.2	100.4	94.7	97.2	90.1	83.2	97.8	100.8	88.9	112.9	92.1	82.6	77.3
SRRM1	97.7	125.7	112	119.1	105.5	116.4	111.5	106.8	125	118.7	111.4	121.9	115.1	102.8	107.8	112.3	71.7	120.9	108.2	92.9	114.7
FAM49B	97.7	89.1	86.3	89.4	83.9	92.2	89.7	84	81.8	80.2	80.2	86.2	81.6	95.4	88	74.8	68.4	76.1	73.1	70.9	67.2
TRAPPC1	97.5	108.7	98.9	102.6	110.7	94.2	95.6	103	111	101.2	111.4	106.1	92.2	112.6	109.8	91.9	111.7	94.1	91.9	110.7	106.4
PNISR	97.5	139.5	106.3	106.5	136.1	117.2	121.5	123.1	105.9	90.4	83.6	85.3	84.9	78.3	99.5	85.2	47	80.5	79	66.3	83.2
QPRT	97.4	105.9	112.9	99.7	104.3	101.6	99.4	104.7	110.6	98.1	122.7	107.9	98.1	114.3	116.7	91.4	162.3	103.7	84.6	106.4	104.1
MEA1	97.3	86.7	85.6	87.5	86.1	81.1	85.1	81.8	81	86.8	102.5	82.3	92.2	89.4	84.3	84.8	90.9	84.5	82.5	87.3	86.6
SALL4	97.2	90.2	115.2	109.8	87.3	119.7	114	89	133.5	103.7	107.1	117.4	104.5	96.3	111.1	129.8	80.1	142.5	110.9	95.1	132.2
PTDSS1	97.1	83.7	84.4	91.9	77.4	77	88.4	83.9	85.6	75.4	85.9	80.9	82.2	83.2	79.6	56.3	75.6	73.1	50	68.7	61.4
RNF7	96.9	86.7	85.1	97.8	91.1	94.7	99.2	89.2	85.2	106.1	113.3	101.3	107.4	113.8	103	111.7	125.3	113	107.9	112	94.3
KRT19	96.9	100.2	87.3	104.4	100.9	90.3	94	102.8	96.9	125.6	142.6	112.6	113.3	120.4	107.9	137.6	217.4	148	132	147.2	167.8
PLS3	96.9	83.4	90.5	87.8	83.9	91.2	94.5	83.2	84	91.7	80.5	81	92.4	92	89.8	89.9	74.8	96.5	102.2	93.5	98.9
AP1M2	96.8	83.7	88.5	101.1	78.6	90.1	83	83.3	87.2	85.9	100.3	89	102.4	92.8	94.9	83.2	112.1	91.1	96.4	95.3	87.5
PSMD14	96.8	80.4	84.5	89	87.1	83.6	91.9	83.6	78.3	86.6	80.5	82.7	92.7	91.6	86	86.4	81.6	86.6	89.8	87.7	79.3
ELOF1	96.7	89	92.8	96.4	85.9	81.8	92.5	86.9	98	91.1	115.9	92.3	103.5	97	104.1	81.1	115.5	82.5	77.6	87.2	84.6
PTP4A1	96.6	80.5	107.7	111.4	83.3	124.9	123.6	84.1	116.1	140.9	125.3	139.2	160.8	184	155	125.6	78.6	121.3	187.4	200.9	161.3
SH3GL1	96.6	85.1	92.3	97.2	78.2	81.5	91.7	83.4	105.2	96.5	112.2	97.6	97.7	85.1	107.9	92.4	126.8	95.7	77.7	87	94.8
RP11-334E6.12	96.5	113.4	105.1	99.9	100.7	83.8	102.4	132.4	111.7	79.8	109.6	93.8	91.8	90.8	115.5	72.5	100.9	91.1	67.6	74.4	91
ETFA	96.5	95.9	87	90.9	97	93.2	87.6	99.1	91.6	87.7	103.2	93.5	83.7	103.5	102	84.1	93.9	91.5	85.5	106.3	91.3
VRTN	96.4	109.8	91.6	93.8	102.8	79.4	90.7	107.5	92	83.3	123.8	85.9	75.9	76.3	86.7	140.4	158.5	144.8	105.9	93.6	116.3
SKIL	96.4	125.6	106.1	98.7	125.3	112.6	100.9	137.3	119.9	59.6	82.2	78.8	63.9	77.3	82.5	82.4	65	120.1	101.6	92.7	126.1
TAF9	96.4	79	96	89.3	71.4	93.8	97	76.6	91.8	95.4	80.6	106.9	95.7	78.7	101.6	93.1	75.3	93.8	84.3	77.8	94.4
MRPL9	96.3	89.7	98.3	94.9	79.4	92.1	95.6	77.9	86.1	94.9	109.8	104.5	100.9	95.3	96.9	102.4	127	108.9	102.4	106.3	102.9
S100A13	96.1	94.7	82.1	79.5	108.2	87.9	88.8	99.7	80.9	93.6	85.3	86.3	91.5	100.9	76.1	97.5	78.6	83.8	103.6	111.8	90.5
TMEM97	96.1	78.5	69.1	88.4	80.4	64.1	94.3	76.9	65.5	100.1	85.6	73.8	101.4	77.7	77.1	129.4	122.6	144.3	123.4	93.3	136.8
VARS	96.1	98.2	109.3	96.5	91.1	89.4	102.7	90.2	122.8	101.7	130.1	110.7	98.2	93.7	122.9	100.6	89.7	84.6	77	92.1	93.4
IDH3B	96.1	85.7	98	96.7	83.9	101.2	89.9	82.7	100.9	100.1	105.4	106	102.8	100.2	114.6	102.3	99.5	103.6	108.4	112.1	115.6
RNF10	96.1	101.1	90.9	108.3	106.3	107	99.5	90.2	105.2	97.3	108.8	111.8	94.9	103.9	110.6	87.8	86.3	96.5	84.9	99.7	82
TMBIM4	96	63.3	76	58.3	57.1	51.5	54.8	69	78	69.5	66.1	62.4	73.4	71.2	74.3	70.7	85.6	96	81.5	75.6	78.6
KLHL7	96	96.2	88.3	95.9	97.1	90.5	96.8	89.9	82	74.2	77	83.3	82.3	74.5	73.3	72.5	64.9	76.8	71	69.2	69.4
LSM5	96	92.7	83.1	78.1	108.7	94.5	88.4	101.6	70.7	89.9	82.9	88.4	91.8	110	86.2	98.7	72.1	97.3	102.9	107.5	80.9
ARPP19	95.9	104.5	94.4	91.8	102.6	93.5	106.9	99	94.6	92.3	76.3	87.2	89.3	81.1	99.6	90.3	85	96.2	87.3	75.7	89.8
SEC61A1	95.8	87.5	89.8	90.4	82.6	85	93.7	83.2	92.8	82.6	89.8	86.9	89.3	91.8	94.2	70.8	83.7	85.1	67	86.1	85.5
MIR25	95.7	110.4	153.4	126.8	117.9	121.7	131.4	104	134.9	75.7	92	90.8	71	90.4	121.3	69.1	79.6	57.9	67.9	113.7	71.2
TIMM23	95.7	101.1	88.6	92.9	99.3	90.1	96.9	94.6	86.3	88.9	89.1	85.1	86.3	85.3	80.3	87.4	93.6	79.4	74.1	77.3	73.5
DPM3	95.6	74.9	101.2	82.2	86.7	99.3	84.7	79.8	88	89.9	88.2	88.4	76	90.1	77.5	73.9	45.5	76.3	85.2	84	79
REPIN1	95.5	96.8	97.3	98.6	91	93.6	92.2	99.2	104.5	68.7	104	85.2	68.4	74.2	92.2	85.8	95	84.5	65.9	60.7	79
KAT7	95.4	121.2	113.7	85.1	130	110.3	91.2	117.7	103.6	91.1	109.1	115.9	92.8	101.1	105.8	90.7	125	118.1	80.4	93.9	106.9
ARMCX2	95.4	89.6	77.4	102.4	86.7	90.6	105.5	91.5	81.1	100.4	71.3	81.1	83.7	57.4	91.8	110.1	82.8	120.3	98.1	65	102
SMCO4	95.2	73.3	87.5	91.5	68	76.2	100	71.3	90.4	84.8	85.1	71	91.6	71.7	85.4	66.7	94.2	55	59.6	46.6	49.4
MAD2L1	95.2	83.6	86	102.3	94.2	85.2	103.8	88.6	79.9	75.5	75.1	81	99.8	78.3	93.5	80.6	106.8	82.1	73.8	65.9	71.4
MYDGF	95.2	104.3	93	99.4	95.2	89.1	100.5	99.9	97.5	95.8	108.3	98	97.3	102.6	98.7	78.1	108	77.5	72.3	97.9	76.5
XPOT	95.2	99.4	106.4	99.8	93.4	117.3	114	96.6	111.1	119.1	116.3	123.7	120.3	126.4	132	134.8	130.2	132.4	127.9	150	138
COL26A1	95.1	90.4	93.2	85.7	74.9	83.8	88.4	85.1	113.1	83.2	119.5	87.1	74.7	75.5	102.7	55	69.2	66.2	50.7	63.7	68
HSD17B12	95.1	80.8	96.8	87.2	81.5	91.1	92.4	86.5	94.9	119.9	114.5	108.3	126.7	124.3	111	170.4	150	183.6	153.1	138	169.4
CARM1	95	109	104.4	104.4	102.9	88.9	93.2	108.9	117	97.6	135.8	111.3	102.2	110.4	121.8	95.4	163.9	102.5	86.3	113.3	111.9
MIR4737	94.9	98.9	102.7	84.6	85.8	97.6	104.6	87.8	112.9	146	182.9	142.3	97.5	98.7	129.2	180	240.1	176.5	133.3	119.5	224.7
TIMM17B	94.9	84.8	103.3	95.6	91.3	87.7	87.8	101.8	113.7	96.5	130	94.8	103.7	103.1	114.6	90.8	136.8	104.3	91.7	106	102.5
CHCHD10	94.8	73.9	87.3	93.7	94.5	90.9	88.2	83	88.1	81.9	78.5	101.4	88.5	85.6	82.1	60.2	48.2	63.8	65	58.7	75.2
NDUFS3	94.8	96.2	91.1	97.3	81.3	80.3	87	91.8	91.2	99.6	96.9	85.4	94.8	86.7	83.6	88.5	149.5	83.1	85.3	97.8	89.1
PDCD2	94.7	80.8	79.5	91.3	76.8	79.2	86.4	79	77.2	86.4	87.5	86	86.3	86.8	80	69.6	92.9	72.2	76.9	78	67.5
CS	94.7	94.6	100.3	108.5	92.8	106.5	103.9	94.6	101.1	103.8	102.8	105	113.3	109.2	109.5	92	100.6	92.6	98.5	94.8	98.5
NDUFV1	94.7	91.9	96.8	92.3	91.3	94	90.6	94.5	105.6	104.8	122.5	110.1	98	104.6	114.1	109.3	115.1	108.6	104.6	105.6	103.2
PPIH	94.6	85.9	88.7	80.6	82.4	85	94.2	88.2	81.6	86	87.7	78.8	94.7	99.5	73	95.8	95.5	80.6	89.5	88.3	81.6
PPIG	94.4	71.7	71.9	88	74.3	74.5	94.5	76.6	76.2	79.4	67.9	63.8	75.9	64	74.8	87.8	59.1	86.5	89.5	66.8	78.9
MPDU1	94.3	76.5	91.9	87.5	71.7	94.2	81.6	74.7	102.8	104.3	99	97.2	96.6	92	104.5	108.4	131.3	124.3	95.8	90.7	111.5
DPYSL2	94.3	119.1	104	99.5	113	89.2	100.2	117.1	106.8	77.5	91.5	85.2	79.9	85.3	91	76.7	80.2	90.9	66	67	84
CCZ1	94.3	75.5	75	93	75.6	74.3	94.1	72.9	70.5	81.7	64.7	73.6	84.4	66.4	68.3	63.6	64.2	59.8	63.8	58.2	53.1
TAF13	94.3	62.7	76.3	86.6	65.7	81.9	93.5	67.4	71.7	76.9	59.3	77.7	78.5	76.6	79.7	83.3	33.6	75.6	88.6	59.9	67.2
MAL2	94.1	84.5	89.3	92.9	88.1	93.2	94.1	84	89.4	113	102.4	98.9	110.2	119.4	103.7	115.4	131.2	115.8	120.5	130.4	116.1
TMEM9	94	84.5	90.9	92.8	83.1	84.2	94.6	84.6	92.5	83.7	90.2	95.2	84.9	96.3	85.7	78.8	90.2	89.9	68.2	95	85.5
C20orf24	94	87	93.2	94.7	83.6	90.6	95.7	83	79	92.9	89	91.2	102.2	101.2	88.9	94.9	111.1	98.8	102.6	101.9	98.2
PDPN	93.9	104.3	88.8	81.9	105.3	86.6	84	102.8	89.4	65.1	84.7	83.7	85.4	85.3	82.5	65.9	80.8	89.1	58.2	77.8	69
BRI3	93.9	104.2	101.7	97.7	98.6	108.9	101.6	101.2	113.8	94.2	115.4	119.3	99.5	106.3	105.8	72.8	131.8	84.5	81.5	95.3	99.3
TCOF1	93.8	93.9	92.5	99.3	92	90.9	99.4	91.8	96.3	91	99.8	93.4	93.9	90	92.9	96.1	84.2	95.7	86.7	86.6	90.1
MPRIP	93.7	94.4	86.3	102.6	83	85.8	96.3	101.8	102.9	82.4	109.8	83.7	87.8	94.2	76	59.5	136.1	78.9	74.2	75.7	68.9
PSMD12	93.6	80.5	82.2	91.1	84.6	90.9	103.9	85.4	85	98.1	83.6	88.8	86.9	85.7	89.7	103.1	82	109.6	99.6	88.1	98.4
ANP32B	93.5	94.7	81.2	94.9	96	80.9	101.6	90.5	74.9	87.9	81.3	79.3	85.4	84.2	76.3	105.7	66.7	83.9	95.7	74.5	68
GUK1	93.5	84.8	96	82.5	76.1	82.3	88.9	88.5	112.8	93.9	122.2	94.1	95.1	99.3	110.6	92.1	156.9	108.6	90.6	114	109.6
CTB-50L17.10	93.5	92.8	84.9	91.4	87.7	81.9	92.1	95.7	93.8	76.6	93	82	80	77.3	80.5	69.8	84.3	74.3	58.2	62.8	66.7
TMX2	93.5	78.7	90.9	89.9	78.9	89.1	95.4	75.7	88.7	100.2	99.6	91.5	98.6	105.2	94.8	90.3	105.7	86.4	90.5	103	82.2
SEC62	93.5	79.7	77.3	85.4	84	89.4	82.3	77.1	73.6	71.2	72.4	85.3	70.2	66	79.7	78	50.8	92	79.1	77.6	76.9
TOMM22	93.4	77.3	87.2	87.1	80	80.9	84.8	81.8	74.8	88.7	83	85.2	96.9	98.4	86.7	88.6	107.4	81.6	83.4	89.4	81.5
PNP	93.4	79.2	82.1	96.8	83.4	84.7	96.8	75.1	81.1	95.9	83.7	87.1	95.5	80	85.9	107.5	82.4	106.1	112.9	88.4	124.2
RABL6	93.3	102.3	97.7	102.3	96.9	91.6	93.1	100.7	111.6	89.8	112.1	102.4	89.2	82.5	105.7	89.5	107.1	92.1	71.1	80.4	94.3
HNRNPA0	93.3	99.1	101.8	102.6	93	89.8	98.1	97.5	99.9	83	95.5	89.8	89.8	84	93.9	88.5	95.7	87.8	79.4	80.6	93.2
PPP1R10	93.2	37	140.2	132.8	37.3	138.7	112.9	45	164.2	123.3	124.1	139.1	142.9	110	135.6	45.6	38.8	38.7	48.5	66	45.3
RPS19BP1	93.2	78.4	80.1	87.8	83.5	83	88	87.5	73.5	81.3	87.1	75.9	83.9	88	68	80.1	116.2	78.7	73	87.5	73.9
POLDIP3	93.2	86	97	100	80.3	81.1	95.7	89.3	115.5	96.8	124.2	98.2	95.9	92.9	110.1	105.5	145	99.1	94	91.5	99.1
TACC3	93.2	101.9	92.4	101.2	103.8	94.1	99	94.4	94.7	87.9	103.2	102.5	89.4	93.2	92.4	117.9	93.9	117.6	93.3	90.4	103.8
AP3D1	93.2	95.9	85.8	98.7	87.1	88.6	97.3	89.8	97.7	92.8	101	87.8	88.1	81.2	86.7	89.8	77.1	83.6	73.6	73.4	81.6
TMEM59	93.1	85.1	81.7	87.3	85.1	86.8	92.2	93.6	83.4	82.6	81.9	86	90.2	91.9	89.8	69.3	94.2	71.1	69.4	76.9	79.8
CRTAP	93	87.5	104.4	89.9	88	93.7	93.1	96.3	85.4	88.5	105.7	98.6	95	91.8	97.1	83.1	124.7	87.6	81.4	95	92.9
OBSL1	93	80.8	104.3	94.8	78.8	90.3	89.7	83.5	122.1	81.8	83.4	102.5	86.1	62	118.8	60.2	68.3	69.9	46.2	47.8	67.1
CH507-9B2.3	92.9	87.3	63.6	94.7	82.2	62.2	89.7	84	61.7	92.8	97.9	62.5	86.1	89.6	55.1	87.3	98.3	47.5	73	87.5	57.4
PPIL1	92.7	75.8	76.4	85.7	78.6	68.9	93.5	78.4	70.6	89.9	82.6	69.3	90.2	84.7	79.5	79.3	82	66.9	78.7	78.1	58
WDR75	92.6	84.7	87.1	92.4	91.7	92	114.9	78.9	82.3	96.2	88.8	82.7	102.1	97.2	83.5	112.9	134.7	118	98.1	79	100.2
RABGAP1L	92.5	92.4	69.7	88.1	103.7	91.8	85.6	111.2	79.3	67	87.7	63.3	59.4	70.1	57.3	77.5	58.5	83.5	59.2	61	57.6
MTCH2	92.4	76.7	78.5	89.6	88.8	71.9	90.9	80.7	76.4	78.9	80.8	76.9	93.1	82.5	78.8	80.9	117.8	81.2	75.7	74.4	77.7
TEAD4	92.4	76.8	90	99.7	71.4	92	97.4	76	104.2	128	123.8	112.7	117	83.2	111.4	128.4	155.1	118.2	104.9	89.9	121.2
COA4	92.3	89.8	80.8	89.3	92.5	88.5	94.1	91.2	75.6	75	67.2	75.3	75.5	67.1	77	63.1	61	64.3	58.8	50.9	52.6
COL18A1	92.3	133.6	148.1	110.4	123.4	133.9	96.8	132.9	176.3	115.2	174.3	163.3	112.5	126.5	188.8	96.7	157.4	139.9	85.5	136.8	168.1
ZC3H15	92.2	80.2	80.1	90.9	87	84.9	87.2	83.7	78.4	86.4	79.3	77.1	87.4	74.7	76.9	92.7	71.5	92.1	87.6	79.5	81.7
EMC6	92.1	82	80.4	85.4	92.4	78.2	80.5	85.1	75.7	90.6	95	74.6	89.9	84.4	87	88.4	131.4	85.6	84.2	86.9	79.3
CRMP1	92	86.8	91.5	95.4	86.1	86.8	87.7	88.7	94.7	101.5	102.2	101.9	99.7	91.7	104.9	129.6	112.9	142.8	115.6	100.2	148.5
PSPH	92	80.5	87.1	90.2	81.3	92.2	88.2	75.1	81	102.9	102.2	86.8	110	119.5	85.5	98.1	105.2	94.1	106.6	119.3	89.9
TIMM10	91.8	72.7	80.6	88.6	75	83.7	86.8	86.8	83.5	97.1	100.3	89.2	94.6	98.5	87.5	105.1	84.2	97.7	106.6	103.2	101
AP2B1	91.8	96.2	83.7	95.8	94.7	85.2	97.4	93	86.6	88.1	94.2	84.2	94.6	96.9	90.6	98.5	91.8	103.6	92.1	89.4	85.1
FLOT1	91.8	76.6	85.5	95.2	80.6	81	85.7	81.8	87.5	91.8	101.9	84.6	99.2	95	87.9	93.8	102	81	88.1	90.5	82.1
PEX19	91.8	76.3	98	87.3	90.2	89.3	95.2	82.6	95.6	85.9	88.4	91	95.3	79.8	95.4	83.2	88.4	88	75.7	82.5	86.5
CHMP2A	91.7	100.2	92.5	92.1	98.8	86.6	102.6	103	93.4	95.3	115.1	102.1	101.9	126.1	108.5	96.2	129.8	100.2	113.2	122.9	104.3
PSMG1	91.7	94.6	83.4	78.5	95.7	84.8	86.1	96.8	80.8	76.8	79	86.2	80.4	94.7	80.6	68.5	82.5	73.1	65.1	78.5	60.7
ECI1	91.7	81.1	76.1	100.5	84	69.9	83.7	83.1	82.2	94.1	111.6	79.2	99.1	88.2	80.8	113	150.3	90.1	101.6	99.8	95.8
NIPA2	91.7	74.6	98.3	93.1	76.9	98.1	94.6	73.6	93.2	84.9	79.5	100.5	84.1	80.8	92.5	77	87.5	79.1	68.9	67.4	68.2
MCM6	91.7	78.9	71.7	87.1	78.3	71.7	88.6	77.2	72.8	87.1	74.5	73.9	88.9	75.6	75.8	73	80.1	71.7	68.3	68.6	63.1
DPM1	91.7	78.7	83.8	79.3	78.8	94.1	89.3	77.5	79.9	79.1	73.8	79.7	87.5	82.5	85	70.3	59.5	66.6	70.8	68.9	63.8
HUWE1	91.6	100.8	106.8	110.2	92.1	106.6	109.4	92.4	126.5	99.1	106.9	106.7	98.5	95.2	96.9	93.8	69.3	92	77.1	84.5	95.4
XRN2	91.6	88.2	75.3	85.6	91.7	82.3	91.5	86.5	74.8	78.5	71.8	71.2	81.4	78.1	71.7	63.6	58.1	63.7	59.7	63.6	52
CHAF1A	91.5	91.3	85.1	113.2	85.5	88.4	88.5	87	111.7	92.8	89.8	105.9	98.9	69.8	123	93.6	104.3	89.5	70.8	65.3	89.6
HADHA	91.4	86.8	86.2	86.6	88.6	83.7	90.2	86.6	82.4	82.2	84.2	82.6	86.3	88	85.7	76.7	86	82.8	78.4	84.1	80
YME1L1	91.3	87.6	95.9	96.6	85.7	95.2	96.2	88	94.2	85.3	91.1	88.2	88.1	94.2	99.2	77.9	100.4	88.2	75.4	85.3	80.5
BIRC5	91.3	83.6	96.8	81.5	74.6	91.4	81.1	76.6	87.6	77.4	95	101.4	80.3	95.8	94.7	82.6	140.1	98.6	68.9	82.5	82.5
MRPS9	91.2	78.6	78.7	83.4	78.3	80.4	85.6	78.6	73.2	76.1	69.6	77.3	81.8	74.1	73.4	71.7	70.8	71.3	68.1	69	61.8
EIF2AK1	91.1	80.7	85.7	80.7	75.6	86.4	83	82.9	83.5	63.6	66.9	82.5	69.2	56.2	74.4	77	53.7	77.2	61.5	44	64.6
WDR18	91.1	52.4	87.2	98.6	64.6	78.2	83.8	56.2	96	92.8	88.1	93.4	90.8	69	93.9	104.6	124	104.2	91.9	75.9	100.7
ACSL3	91.1	91.2	97.5	107.8	91.6	107.3	109.4	95.4	98.5	103.7	94.5	99.7	94.2	96.6	121.9	83.7	79.4	98.8	91.1	87.1	99.8
FAM192A	91	90.4	97.3	92.9	91.9	107.7	96.8	83.8	103.7	117.8	94.6	113.7	100	104.8	114.7	98.7	79.5	102.8	100.2	105.8	104.2
SHISA5	90.9	93.2	94.6	93.3	88.4	93	87.8	88	95.2	93.3	111.1	96.7	103.1	100.3	100.7	94	132.3	101.4	84.4	105.3	103.8
DDA1	90.8	84.5	93	103.9	85.1	74.5	90.9	91.1	105.9	76.6	90.4	82	77.4	70.3	89.1	67.8	76.1	67.7	54.6	56.5	66.5
MBOAT7	90.8	74.9	90.9	96.7	74.5	75.5	92.2	82.4	109.8	74.1	88.5	77.7	90.6	65.5	97.6	82.2	82	87.9	68.9	61	91.6
RTCB	90.7	79.9	76.7	89.6	79.6	77.2	89.8	77.2	76.5	89.2	89.8	81.3	92.9	86.3	84.3	97.4	105.1	91.4	89.6	86.8	81.3
CLPTM1L	90.7	72.3	101.3	98.9	67.8	102.6	85.5	76.8	108.1	88.1	103.8	99.1	88.7	83.5	99.9	102.9	73.4	99.1	88.1	72.9	90.7
STRN4	90.6	100	102.9	101	92.7	94.9	99.5	96.7	126.1	100.3	119.3	114.2	94.2	94	116.6	105.7	118.5	113.7	87.2	96.8	117.8
POR	90.6	84.2	81.3	96.9	80	84.3	94.6	83.8	101.5	80.9	86.8	91.6	87.4	76.5	91.1	67.2	51.8	73.8	70.2	69.5	70.8
MBD3	90.5	85.6	118.2	104.8	72.3	93.3	85.8	79.2	126.2	114.7	146.8	126	111.7	120	129	117.4	134.6	115.9	99.8	115.2	127
ERVH-1	90.4	93	71.6	156.2	69	73.2	144.5	88.1	87.1	117	97	71	154.3	81	103.6	101.7	45.2	40.1	85.3	62.3	61.9
THOC6	90.4	86.9	95.8	101.5	84.8	91.8	87.6	89.3	103	95.3	119.7	104.8	91.6	89.1	108.4	79.1	89.4	81.3	68.8	80.2	82.6
TCF7L1	90.4	96.8	100.7	108.4	82.6	96.3	99.6	96.5	126.6	89	124.9	106.2	86.7	75.8	107	80.8	82.2	86.2	60.4	64.8	78.6
CLDN7	90.3	97.8	118.8	106.7	97	125.5	97.4	105.1	134	85.9	115	134.6	89.1	106.9	126	84.8	110.1	117.9	79.4	90.3	131.3
ZNF146	90.3	110.3	82.3	97.5	118.8	103.8	96.3	117.2	93.4	84.8	73.8	83.8	68.9	79.8	76.9	82.3	67.9	89	73.9	64.4	77.3
PFKP	90.3	88	96.4	89.5	81.5	90.7	81.8	83.5	101.8	98.8	94.1	103.8	89.7	78.9	112.7	140.6	117.3	140.6	106.3	90.2	141.3
USP7	90.2	92.4	94.8	117	91.2	96.8	92.9	95.2	107.9	115.7	105.6	109.6	111.1	85.8	105.6	142.4	107.8	130.1	125.7	108.8	125.9
OPA1	90.1	86.2	81.5	81.3	82.3	83.8	100.5	94	100.7	91.4	81.9	89.4	78.5	75.3	92.4	75.3	71	79.6	68.1	73.6	84.8
NDUFB11	90	80.6	84.3	87.9	87.9	83.1	91.1	84.6	88	87.1	97.5	83.7	99	101	95.9	93.8	127.8	93.1	98.9	101.4	90.9
FGF2	90	80.4	109.2	101.9	71	121.1	99.6	92.3	143	126.7	140.6	131.7	116.4	98.5	156.1	88.9	170.3	128.2	113.4	121.5	164.5
U2	90	141.1	158	88.2	121.2	231.1	88.2	122.3	211.8	100	91.2	166.1	98.4	101.9	152.9	73.3	83.6	135.7	82.6	137.1	146.7
MTA2	89.9	86.8	84.3	95.3	82.6	84.5	101	90.6	88.2	87.3	92.4	79.8	100.5	97.6	85.4	76.4	72.6	69.1	88.8	104.2	81
EIF4E2	89.9	99.9	90.7	90.9	89.1	82	94.2	102.3	76.2	88.9	81.2	82.4	81.6	72.6	84.4	95.8	84.5	98.8	75.3	73.1	76
DDX42	89.9	98.1	104.8	100.8	88.7	114	115.4	89.9	103.3	107.3	108.6	108.3	103.4	104.9	112.9	111.4	92.3	118	104.7	112.9	110.2
RP11-544M22.13	89.9	79.3	85.3	81	63.6	66	72.6	72.4	87	74.6	85.1	74.7	73	73.6	100	77.2	67.4	88.9	91.2	89.1	99
PLTP	89.8	91.6	108.9	93.4	91.8	103.4	84.7	97.3	119	89	110	112.5	91.4	95.3	117.1	82.4	102.5	107.2	78.4	100.1	122.2
ELAVL1	89.8	104.6	87.7	98	102.6	93.5	98.2	103.6	100.5	77.3	92.1	93.6	80.1	83.8	86.1	79.3	104.7	86.4	76	76.3	89.7
ZFAND5	89.7	99.6	101.6	103.8	94.3	110.9	100.6	95.3	102.3	131.9	130.3	132.5	122.5	111.3	120.6	172.8	163.3	183.6	169.9	155.8	186.6
GJC1	89.6	99.3	77.9	86.3	82.3	63.5	86	97.2	77.3	64.2	61.6	58.4	51.1	43.8	58.6	55.9	46.7	54.5	49.2	37.3	52.9
BLOC1S2	89.5	60.9	78.6	87.6	62.2	94.3	92.9	64.9	88.7	111.5	114.9	111.5	115.4	132.9	121.8	128.2	119.1	140.9	179.8	202	167.7
BTBD2	89.5	71.3	75.3	95.2	65.8	73	88.1	73.9	86.9	85.6	93	79.9	84.9	73.7	81.1	73.5	100	55.6	64	67.6	65.5
CNIH4	89.4	82.8	87.4	83.2	80.8	86.5	96.7	88.5	85.5	103.2	95.6	100.6	101.5	104.8	96.6	133.1	106.3	140.9	124.4	118.7	111.7
NDUFA1	89.3	83.7	69.2	83.3	89.1	76.7	79.1	85.5	62.5	75.2	71.6	73.7	87.1	99.7	70.4	91.3	65.1	76.9	94.9	91.7	69.9
STT3B	89.3	89.9	89.6	86	90.8	92	94.6	92.4	88.3	72.6	71.9	80.4	76.6	77.6	87.8	63	60.3	72.1	62.1	66.5	68.2
ATOX1	89.3	90	97.5	79.5	102.8	86.7	85.5	88.9	71	79.4	70.4	83.6	86.3	87.5	59.1	83.8	70.3	84.1	95.3	97.2	75.8
EHMT2	89.3	97.2	84.6	94.5	89	79.1	92.4	97.3	93.7	71.7	91.2	82	77.7	74.9	84.1	68.9	66.9	69.7	56.7	65.3	64.8
HAX1	89.1	75.3	106.1	107.5	74.9	107.1	96.5	75.6	112.7	120.1	135.8	120.4	115.9	130.9	126.6	133.3	142.5	133.5	137.2	147.1	136.9
MRPS23	89.1	95.7	76.3	79.4	90.9	86.8	97.7	90.8	78	83.9	76.7	78.4	88.4	87.9	80.7	103.5	97.8	103.4	99.7	79.3	85.7
IMP4	89	78	81.7	86.6	77.5	73.7	86.8	81.6	87.1	82.8	101.7	89.9	73.6	73	81.9	102.5	128.5	102.3	89.3	83.5	100.3
UBE2G1	89	115.6	80.1	87.2	105.4	88.2	92.2	119.4	87.7	61.5	73	69.9	57.7	56.5	67.2	82.2	88.1	91.2	68.4	56	83.3
JUP	89	100.5	110.2	104.5	92.8	101.5	95.2	104.5	117.9	116.2	163.7	114.5	109.5	122.8	114.9	112.7	164.7	115.7	92.2	123.6	110.4
POLR2H	88.9	98.9	91.1	91	92.8	84.9	90	98	82.8	78.9	81.4	84.2	84.8	94.7	85.9	86.5	79.6	68.3	93.5	78.9	83.9
TSSC2	88.9	50.7	100.5	98	43.1	134.1	87.9	40.8	122.7	53.4	22.9	83.5	52.6	21.4	81.6	53.2	14.9	79	38	17.6	71.6
EPHA1	88.8	73.3	90.7	97.4	68.4	88.3	90.3	71.1	106.1	87.9	75.7	87.3	80.2	63.2	91.4	75.7	58.6	70.3	60.6	57.4	69.3
WDR74	88.8	90.7	107.6	98.8	89	102.2	104	87	110.2	120.6	142.3	120.7	105.8	115.6	116.4	162.3	206.2	166.3	141.4	143.6	153
RRBP1	88.7	102.9	93.3	96.2	94.4	98	100.7	96.1	101.2	80.9	78.5	91.9	77.4	72.1	83.1	70.9	50.2	78.6	60	60.4	68.3
DCXR	88.7	79.8	90.1	82.9	75.5	74.8	81.5	86	88.5	80.6	104.5	92.8	85.6	90.2	100.1	81.4	129.1	90.5	77.1	95.2	99.5
TPRKB	88.7	75.4	77.3	79.7	58.8	66.6	74	75	70	87.4	81.8	78.6	78.8	77.4	85.7	75	76.9	81.4	80.7	76.9	64.8
HIST2H4A	88.7	20.8	107.7	102.1	33.3	144.8	87.1	38.5	124.8	78.1	83	124.5	81.8	87.1	107.5	8.5	21.7	8.7	9	31.1	19.4
CAPN1	88.6	95.9	84.7	93.3	97.6	86	85.9	96	96.4	72.8	98.2	76.8	81.9	81.8	89.2	66.6	84.5	70.1	55	75.4	68.4
QKI	88.5	89	94.1	88.9	88.2	101.4	98.4	91.9	95	90.2	93	90.7	90.7	85.6	98.7	77.8	69.7	89	65.4	73.1	76.7
TRMT1	88.5	89.1	107.6	120.3	82.3	107.9	102.1	83.9	130.4	118.3	147.2	126.5	122.1	111.4	135.9	125.4	113.8	115.3	121.1	109.3	124.4
POLR2K	88.4	77.1	81.1	80	76.1	82.7	88.3	80.7	71.1	73.5	69.5	82.3	79.8	82.4	84	78	48.7	72.8	75.8	76.5	66.7
WDR45B	88.4	75.7	98.7	93.8	72.6	95.9	94.6	72.6	109.9	87.4	91.3	105.7	92.7	95.3	106.7	85.6	88.3	92	83.2	88.8	97
RAB10	88.3	78.7	95.2	87.8	83.2	89.6	93.4	92.2	86.6	84.5	97.1	82.4	87.8	78.5	81.1	97.1	132.9	103.4	91.7	83.5	100.9
ITPK1	88.2	98.3	90.5	92.8	80.3	84.9	86.5	102.3	106.5	64	88.9	83.2	70.2	53.6	98.3	56	77.7	74.1	44	57.7	68.4
MRPS16	88.1	73.3	86.7	86.1	73.9	80.5	83.4	76.4	89.1	84.3	87.8	86.3	79.8	81.1	91.3	73.8	112.3	84.7	67.2	73.5	74.4
LDB1	88.1	97.9	91.5	102.9	90.4	98.2	100	95.4	128.1	77	114.6	104.5	84.3	75.9	104.2	89.7	79.3	99.1	82.5	71.5	104.9
PMPCA	88.1	69.1	91.1	83.4	76.1	71.6	94.6	77.6	70.8	74.6	69.9	62.5	83	75.5	65.8	68.8	71.3	69.4	59.7	54.1	57.8
MYO1E	88	83.9	74.2	85.9	88	71.3	76.1	93.3	88.8	63.6	79.6	69.6	66.1	62	67.2	75.3	71.8	79.3	61.5	57.2	79.1
NDUFA8	87.9	93.7	82	82	88.3	73.4	88.7	92.6	73.5	79.6	82.1	70.5	75.4	77.2	72.6	68.9	67.9	70.4	62.4	67.2	56.9
MAGED2	87.9	97.7	92.6	81.2	98.5	91.3	84	92.2	85.1	80.8	97	91.7	89.4	107.5	86	89.7	103.9	97	102.3	116.7	107.9
CTD-2510F5.4	87.8	88.2	88.6	69.5	84.4	93.5	73.1	76.2	75	74.3	85.7	114.1	68.2	81.6	76.2	74.3	47	79.7	85.4	87.3	67.3
LYAR	87.8	72	74.1	81.2	74.1	72.3	89.8	75.9	73.2	77	76.4	73.2	71.4	71.3	73.3	87.6	69.7	85.5	78.4	68.7	73.6
GOLM1	87.7	88.5	80.1	87.5	88	81.3	87.6	87.4	75.9	77.3	75.3	75.1	84.2	85.5	78.9	65.9	71.1	69.7	66.4	80.3	62.8
CENPU	87.7	78.7	79.7	90.4	82.4	81.1	95	72.9	74.7	97.4	72.1	73.3	90.2	89	79	81.7	85.8	82	100.9	96.1	78.1
XPO6	87.7	93.3	81.1	83.4	83.2	92.5	80.9	92.5	102	87	94.7	105.8	74.9	76.4	94.9	91.4	96.4	99	75.5	82.2	112.2
RPS2P5	87.6	204.4	429.4	95.7	171.9	337.2	82.9	219.9	462.5	89.7	304.5	426.5	114.2	235.4	559.3	96.1	641.9	442.2	88.2	266.1	540.5
DMTF1	87.5	83.7	114.3	96.1	80.7	119.9	97.1	69.4	118.7	100.2	80	88.5	90	82.9	126	69.6	48.1	94	78	65.7	88.1
SOCS2	87.5	41.1	96.8	106.6	37	112	101.3	44.2	118.4	122.1	124.2	122.5	117	82.6	121	66.4	73.6	59.5	71.1	59.9	77.7
TIA1	87.4	91.6	109.8	100.6	90.8	111.2	99.3	89.7	107.6	79.3	84.6	90.1	79.5	95.8	82.9	97.5	74.2	106.7	101.8	92.4	104.1
GMPR2	87.3	80.4	102	82.6	85	96.7	90.9	79.5	101.4	98.2	100.4	100.1	86.4	84.8	109.1	79.5	93.6	77	74	82.2	91.6
TIAL1	87.2	106.7	95.6	99.5	103.7	111.1	103.8	100.8	108.3	95.1	91	113.6	83.1	89.3	94.7	94.4	68.7	98.4	96.4	81.4	96.3
ABCE1	87.2	73.5	90.5	81.5	86.7	91.8	94.3	81	90.4	82	79.8	77.2	84.5	83.9	86	79.2	89.9	82.8	71.3	73.3	70.4
APH1A	87.2	87.4	86.9	90.4	85.9	86	89.3	81.6	83.1	83.3	90.6	86.5	84.8	94.6	94.6	75.4	87.4	82.7	74.8	89	81.2
YTHDF2	87.2	91.1	75.4	93.7	90.9	83.1	97.3	86.6	71.2	83.7	85.9	84.6	88.5	85.5	77.5	110.1	100.4	99	106.3	91.2	94.7
PSMF1	87.1	81.6	87.8	91.2	72.4	77	91.2	79.3	87.5	87.3	92.5	98.6	82.5	76.7	91.9	106.6	103.4	107.9	83.8	89.6	104.8
ATP6V0B	87.1	81.8	87.3	84.4	77.9	82.7	82	78.2	75.6	88.5	95.2	88.1	99.5	98.5	90.7	95.4	100.7	85.6	98.6	109	93.7
TCEAL8	87	76.7	81.5	77.6	83.2	88.4	90.9	78.2	72.8	99.8	76.3	86.6	99	80.5	86.2	106	79.1	112.6	115	79.5	95.9
MIR503HG	86.9	9.8	73.9	155.5	16.7	131.9	152.5	25.1	151.5	154.8	80.7	132.8	97.9	55.9	125	29	22	30.7	38.8	29.4	36.5
EGLN2	86.8	83.7	82.8	96.4	75.3	84.6	92.9	86.8	104.7	86.6	99.1	85.9	88	80.2	97.1	92.5	120	94.4	86	93	109
WBP1	86.7	78.6	94.7	87.6	75	78.3	82.3	82.8	98	88.4	120.5	100.6	85.2	102.4	103.5	85.4	114.7	101.8	84.8	106.7	117.2
PRRC2C	86.7	89.7	91.3	96.7	99.3	95.3	107.5	85.9	94.5	95.2	73	84.4	84.3	75.6	94.6	73.8	43.5	77.1	70.5	60.7	74.3
GCSH	86.6	89.5	82.7	75.7	99.3	88.9	74.2	85.8	70.5	75.9	71.5	82.6	81.5	90.5	77	78.7	88.9	84	86.1	97.7	77.2
ZNF219	86.6	92.9	99.9	101.6	89.3	91.3	91.9	93	103.1	94.8	129.7	99.4	94.1	96.3	103.9	85.2	128.6	78.2	78.6	105.5	87.9
CSNK1G2	86.6	83.3	89.1	92.3	77.5	96.3	87	81.7	112.4	80.8	106.4	108.2	82.7	66.9	105.3	84.5	100.1	104.5	69.4	71.8	114.4
UBE2E3	86.6	77.1	84.4	83.1	79.1	76.7	86	79.2	82.5	74.1	75.1	75.9	81.1	78.8	80.7	68.5	72.1	75.4	66.8	66.7	65.6
PEPD	86.5	66.5	70.9	82.1	65.9	67.8	80.7	66.8	70.9	73.9	82	70.1	85.1	68.8	77	68.5	85.9	58.6	65.8	69.9	64.2
METTL5	86.5	80.1	71	76.9	78	75.9	81.2	82.5	64.7	76	71.5	78.4	70.3	79.4	72.5	69.8	87.8	67.3	69.6	80	73.5
USP39	86.5	77.5	90.9	87.4	77.7	72.5	82.5	79.6	94.4	84.4	100.3	83.6	82.8	85	88.5	75.5	104.5	80.9	68.7	83.7	77
SREBF1	86.5	58.7	106.5	127.6	54.7	107.6	114.1	65.5	161.8	108.3	135.4	119.1	104.8	97.8	142.2	85.3	76.7	77.9	72.7	92.5	113.3
METTL26	86.4	90.2	87.7	82.9	99.3	84.4	87.3	83.8	80.7	86.3	106.7	83.8	87.7	96.4	74.1	80.1	147.2	86.9	75.5	98.8	85.5
MAP4	86.4	92.5	99.5	93	90.5	111.1	104.2	90.4	122.2	94.2	92.2	110.3	93.4	95	113.3	95.6	73.3	118.4	91.5	72.8	100.5
SORBS3	86.4	87.8	118.7	110.1	75.1	87.1	89.6	93.8	162	113.7	171.4	129.5	110.1	93.8	180.5	110.7	118.3	106.2	92	95.2	142.8
FAM126A	86.3	90.5	102.6	89.4	90.9	109.8	86.4	86.8	106.5	86.5	82.8	98.2	96.1	87.1	113.4	97.1	81.1	130.8	117.4	107	152.6
RPL7L1	86.3	72.8	75.4	91	77.5	73.7	83.1	85.2	71.3	69.8	61.4	67.9	68.4	62.9	69.4	69.9	62.7	62.9	65.6	59.1	58.6
RP11-382A20.3	86.2	82.2	87.5	95.9	87.8	88.7	91.7	86.2	86.4	93.6	80.5	94.7	93.8	85.5	80.2	87.9	82.2	96.9	91.7	85.1	89.3
NUP107	86.2	95.9	91.5	97.4	94.9	94.2	94.4	95.3	93	81.6	84.9	81.9	83.9	81.8	85.2	70.2	68.9	76.5	67.6	64.8	73.1
LRRC59	86.1	76.8	79.2	82.6	76.5	79.7	86.4	80.2	81.7	83.8	89.2	84.8	91.5	83.5	86	84	102	84.6	77.4	83.5	82.2
EPRS	86.1	78.2	93.9	82.1	77.8	89.9	82.3	83.3	84.7	89.3	90.3	86.1	86.6	95.4	98.1	90.4	86.2	100	95.2	104.7	88.8
STK26	86.1	75.7	70.5	81.8	79.6	76.5	88.3	77.5	70.9	72.2	62.9	65.3	76.4	73.5	67.2	60.1	59.7	52.5	60.3	60.9	49.3
RNF138	86	72.9	81.8	81.2	75.3	80.7	88	75.4	88	81	91.6	78.4	78.2	62.9	84.6	77.4	118.5	88.6	62.2	69	88
NANOG	86	76.4	62.8	77.8	73.6	66	86.3	76.4	51	88.4	76.8	63.9	72.7	62.6	51.6	81.2	61.4	54.8	86.4	52.2	56.6
ARID3B	86	70.4	79.3	93.5	66.7	84.3	91.6	73	103.5	91	100.8	97	85.5	69.4	100	97.1	86.3	104.5	84.9	79.5	109
ALDH18A1	85.9	84.9	86.9	83.5	79.8	81.7	84.6	76.4	87.4	85.1	90.8	82.6	95.3	88.2	86.9	86.6	92.8	81.1	77.3	87.1	82.7
LSM2	85.9	86.8	89.3	90	109	92.9	101.2	91.7	91.6	85	80.7	90.9	83.3	92.2	87.1	68.8	76.6	76.1	70.5	71.9	64
MIR4442	85.8	100.9	81.4	81.6	77.7	80.7	95.5	76.2	106.8	54.3	96.4	90.6	107.1	99.7	101.1	50.3	52.6	65.9	65.6	86.3	61.7
GRN	85.8	77	87	84.6	71.8	73.2	79.2	75.7	94	78	107	86.4	82.9	90.3	100	86.3	125.3	88.6	81.1	99.9	108.2
ARPC5	85.8	99.8	90.7	81.1	100.6	91.9	85.9	98.6	93.6	68.2	82	85.6	71	76.7	89.4	81.4	88.4	88.1	72.9	72.5	91.3
BOP1	85.7	81	83	94	72.2	74.5	82.5	84.1	96.5	76.2	107	82.1	79.7	70.5	95	69.1	114.8	64.8	51.3	62.3	68.8
VPS25	85.7	84.3	84.4	79.3	84.9	77.2	82.6	80.4	78.1	89.8	97	86	91.3	92.7	87.5	106.6	102.7	98.6	93.8	93.1	96.6
MRPL54	85.6	60.5	83.6	79.6	70.5	82.2	78.6	69.7	80.8	95.2	97.6	84.5	90.3	97	85.2	110.1	106	103.5	100.6	107.2	95.1
HBS1L	85.5	88.2	88	82.1	82.5	87.6	90.2	82.2	80.7	79.6	84	86.9	82.9	82.8	87.5	85	84.6	91.3	75.9	82.4	80.3
NOSIP	85.5	83	83.5	83.3	81.5	75.8	79.1	87.3	95.8	82.6	108.8	84.2	81.7	86.7	93.3	86.1	142.8	94.6	71.2	91.6	95.4
RP11-568A7.4	85.5	168	110.1	91.9	142.8	107.4	96.3	135.6	114.8	84.9	140.5	94.7	95.4	197.5	108.2	70.6	116.8	75.3	75.3	166.6	64.3
C9orf16	85.4	75.9	92.4	93.5	80	81.1	88.5	79.5	92.7	99.2	101.2	96.1	97.6	90.2	96.1	94.6	111.9	94.8	101	92.8	106.6
RNF220	85.4	101	83	84.9	97.2	90.8	83.7	100.2	99.6	83.6	88	90.3	72.1	71.5	88.8	95.4	94.3	94.5	85.8	77.8	87.7
PLRG1	85.2	95.6	90.6	91.4	86.7	99.9	93.6	85.5	94.3	102.3	88.4	100.9	98.6	94.8	88.8	102.8	84.1	112.3	99.3	98.7	101.6
MRPL4	85.2	67.5	84.3	84.7	68.7	76.6	80.5	73.9	99.5	86.9	116.4	93.2	84.5	83	108	87.8	143.6	88.9	74	90.5	98.5
FAM207A	85.2	81	81.9	85.6	76.7	85	82.7	87.3	87.1	82.1	91.5	86.1	77.8	76.9	79.9	95.1	111	97.6	84.2	85.6	92
CD320	85.2	80.7	72.8	78.1	75.8	64.2	79	80.2	80	77.1	94	71.7	78	74	78.5	67.4	88.2	61	53.1	69.2	57.6
BOLA3	85.2	92.7	93.3	85.7	92.6	88.5	79.7	86.8	70.9	95	84.2	91.6	92	102.5	84.6	93.1	123.7	95.7	99.4	107.9	93.2
MAPKAP1	85.1	70.8	82.9	79.4	66.5	74	79.7	77	72.3	76.9	82.1	83.2	104.9	101.2	95.9	75	101.1	92.6	86.1	78.6	84
SDCCAG3	85.1	77.6	77.9	86.8	78.5	84.4	78.9	71	93	73.7	77.5	78.3	65.6	71.1	85.7	88.5	65.8	78	72.4	63.9	75.1
OTX2	85.1	90.1	73.7	77.4	84.5	83.4	85.1	95.1	84.6	48.5	78.7	65.2	54.5	62.5	67	31.7	58.3	31.1	26.9	50.5	23
JTB	85.1	71.5	77.8	83.9	76.9	81.7	84.5	80.3	72.9	75.8	80.6	77.8	84.9	87.4	74.6	65	88.2	69.4	63.4	72.6	65.6
TM9SF3	84.9	87.1	91.3	77.6	84.6	85.8	84.7	87	82	72.6	70.7	80.9	76	72	77.5	65.4	50.1	81.8	66.7	65.8	68.5
DNM2	84.9	79.7	85.3	90.8	72	79.7	88.6	83.6	100.8	82.6	104.6	87.2	81.9	72.4	93.9	84.8	84.4	79.8	69.2	79.5	83.4
TMEM160	84.9	84.3	90	81.9	85.6	80.9	67.3	83.5	76.8	71.9	76.2	88.4	72	86.7	68.1	59.8	89.5	58.3	55.1	72.4	59.5
LARGE2	84.7	80.1	73.1	92.5	72.9	70.7	85.9	82.4	95	78.3	98	81	80.4	67.6	90.3	63.8	72.5	59.2	50.3	53.3	62.5
ISCU	84.7	80.7	82.2	82.2	74.5	73.3	82.7	75.6	79.1	82.3	90.3	77.4	84.8	93.2	87.1	81.3	95.7	89.6	105.9	118.1	113.5
OAT	84.7	69	64	79	74.1	69.7	89.5	72.3	61.9	67	56.6	59.5	75.4	66.4	66.9	47.9	43.1	47.5	62.9	59.9	55.8
TXNRD1	84.6	90.5	71.2	75.1	92.1	76.1	86.6	89.5	78.6	90.6	78.5	85.5	84	66.3	88.7	127.1	128.1	151.4	115.1	92.9	153.6
EXOSC7	84.6	82.8	107.8	87.1	81.7	94.3	82.3	85.9	97.6	80.2	83.9	96.5	78.9	83.9	103.8	71.4	78	88.3	64.7	76.1	84
PCDH1	84.5	86.9	87.8	89.9	83.7	91.8	87	85	100.4	71.6	101	91.3	73.6	75.6	88.1	74.8	86.4	86.1	63.7	78.2	76
COPA	84.4	80.3	89.2	74.4	73.7	82.1	75.9	70.6	89	77.9	82.6	79.8	78.4	90.8	93.5	76	62.6	75.6	67.6	80.1	75.8
HM13	84.4	74.6	91.3	83.4	71.3	91.9	84	70.9	94.8	80.9	86.8	90.6	75.6	73.5	85.9	75.6	73.8	89.5	67.5	70.5	81.2
IP6K2	84.4	81.1	80.9	100.6	79.6	90.9	93.6	83.2	90.6	90.3	80.9	84	80.3	72.7	84.8	74.9	66.5	63.4	76.5	61.8	67.5
TOP2B	84.3	86.3	83.4	81.7	93	90	83.7	89.6	82.3	75	68.6	72.2	73.4	75.4	79.2	57.9	58.9	63.4	57.9	74	61.8
WTAP	84.3	97.4	81.7	89.7	93.5	95.6	92.1	92.8	89.4	78	80.9	85	81.6	81.5	86.5	86.9	72.8	85.9	78.8	80.3	75.8
DDX18	84.2	84.5	80.6	83.1	83.1	82.3	92.2	83.8	76.7	89.4	76.8	80.7	89.9	76.9	86.2	88.1	66.4	83.7	81.2	78	78.7
ESRP1	84.2	92.4	78.6	79.8	87.5	85.6	84.2	88	78.3	81.5	81.2	84.8	69	75.5	75.6	85.8	83.6	89.5	78.8	81.3	79.7
ATXN7L3	84.2	83.3	82.5	93.4	83.2	82.2	87.7	82	97.5	69.1	85.5	76.7	67.3	66.3	70.8	100.7	66.5	103.1	88.6	73.9	99
MYADM	84.1	66.3	48.9	90.5	68.8	64.5	87.3	70.1	75.6	75.2	65	59.3	64.3	38.3	67.5	62	64.7	64.4	44.5	35.8	71.4
RBM12	84	99.4	85.6	84.3	96.7	81.7	88.4	86	86	81.6	67.7	79.7	75.3	60.6	74.1	105	95.9	119.7	79.1	73.3	88.6
PPP5C	83.9	75	81.5	84.7	74.5	84.2	85	77	90.3	86.8	77	86.3	74.6	72.8	83.5	91.4	75.3	86.3	73.7	71.1	85.8
NUDT5	83.8	82.4	86.2	82.8	91.8	83.7	88.1	83.6	80	80.2	80.1	88	88.2	94.7	75.9	68.9	80	73.9	78.6	90.4	71.7
SUGT1	83.7	76.1	78.5	78.8	79.2	80.2	83.6	78.5	76.7	72.5	67	74.7	71	71.3	74.3	66.4	66.2	66	62.1	67.1	61.3
WAC	83.7	80.1	74.3	93.7	90	90.9	96.3	91.7	96.6	66.9	81.9	71.7	61.7	68.9	76.3	81.8	86.3	95	73.4	65.9	83.8
DCAF13	83.6	84.4	76.7	82.3	83.6	68.6	87.4	75.8	67.2	70.7	65.5	67.6	70.4	67.4	67.1	65.1	54.9	69.6	61.9	57.5	57.8
NDUFS4	83.6	79.2	70.3	75.5	91.6	80.1	72.2	85.6	62.9	77.6	70.5	78.1	81.4	88	67.8	87.9	79	77.7	80.2	80.6	69.6
NORAD	83.6	100	97.6	88.5	104	102	92.1	98.4	95	83.3	71.6	91.6	84.5	83.4	88.2	81	62.5	92.6	85.1	82.7	93.7
EIF3J	83.5	71.4	78.6	81.9	73	78.8	82.3	70.1	75.8	91.1	75.8	78.2	78.5	75.1	76.4	92.8	53.8	103.4	97.9	79.7	96.7
NDUFA7	83.4	75.9	89	80	83.6	95.8	64.8	79.7	67.6	82.7	84.3	93	83.9	98.2	82.4	82.2	93.4	87.4	84.7	90.3	90.9
SLC9A3R1	83.3	88.2	82.8	85	81.4	79.6	86.6	87	102.5	85	110	90	84.2	89.9	103.1	100.9	126.2	126.2	108.4	120.4	148.3
KXD1	83.1	85.3	92.4	87.3	87.8	88.9	84.3	88.2	93.6	76.7	92.4	91.4	78.1	88.5	97.1	73.6	96.2	81.4	62.6	77.2	79.7
UROD	83	75.4	81.8	80.8	80.7	82	83.8	80.1	75.3	77.2	82.1	84	82.1	87.4	83.9	77.8	86.4	70.7	80.2	79.2	79.6
HTATSF1	83	73	78.3	81.8	72.1	78.2	78.7	72.4	75.5	75	69	70.4	75	71	77	64.5	67.7	68.2	64.6	67.8	62.8
CTSV	82.9	58.8	65.3	81.2	61.8	62.9	83.9	58.9	63.9	74.8	55.5	65.4	81.2	60.9	68.3	67.8	49.9	67.1	72.1	63.3	67.7
SLC35A4	82.8	80.8	77.6	76.7	73.9	69.6	84	82.9	77.8	71.1	85.9	71.9	74	60.1	70.8	76.7	76.4	82.5	71.9	62.3	75
GMNN	82.8	83.6	68.5	80.2	86.4	74.9	81	85.9	63.6	69.5	67.7	64.2	71.4	69.6	68.5	70.8	66.8	74.4	81	82.8	78.3
DRG1	82.8	78.2	73.7	83.6	72.6	68.7	77.6	82.4	72.1	70.4	98.9	75.1	72.5	77.8	79.8	88.7	91.4	88	81.9	84.1	84.2
UTP4	82.8	79.2	74.3	83.4	72.7	74.1	84.5	78.1	73.3	83.8	81.3	69.9	79	72.3	82.4	81.1	77.2	88.9	69.3	78.2	74.7
RRP36	82.8	79.3	85	89.8	79	81.5	85	76.3	74.6	86.1	79.1	85.1	87.8	75.4	86.7	102.5	106.5	114.9	93	84.5	102.3
SAP30BP	82.8	81.9	82.6	89.5	91.7	100.5	82.1	82.7	97.3	91.3	94.7	81.4	90	81.5	99.2	118.5	91.7	108.5	105.8	88.6	107
C20orf27	82.8	83	81.7	84.7	79.8	73.5	80.7	83.1	81.9	76.7	102.5	81.7	84	82.6	89.6	67.6	96.6	72.5	70	79.5	74.7
DCAF8	82.7	79.6	96.2	91.6	79.2	100.7	91.6	74.6	109.9	84.8	81.5	96.7	83.8	77.5	93.9	88.2	56.4	95.1	74.4	70.9	84.2
POLD1	82.6	83.3	77.7	95.9	83.7	73.1	78.7	83.9	93.6	82.5	96.1	84.2	79.8	75.8	91.1	72.9	77.1	68	63.7	68.1	71.4
GULP1	82.6	99	112.8	78.8	105.4	117.7	82.3	101.2	115.2	98	105.7	117.3	83.2	95.5	123.3	92.3	112.1	121.4	97.5	111.3	117.5
FAM3C	82.5	68.2	79	79.4	78.5	84.2	80.9	76.6	72.7	77.9	59.6	76.4	68.1	66	78.5	73.5	40.9	74.2	69.8	60.8	67.5
MTPN	82.5	78.6	76.9	76.5	82.4	78.3	82.9	82.3	71.7	78.5	73.4	75.1	79.2	76.8	75.1	72.2	82.6	78	72.3	69.2	69.4
NAA10	82.5	74.6	84.4	87.7	84.7	83.1	87.9	82.3	78.9	78.4	91.1	86.9	83.8	85.9	87.1	93.1	111.9	88.3	84.1	90.3	82.8
GPC4	82.4	95.1	99.5	89.3	92.4	101.5	93.1	89.3	102.6	70	85.5	91	78.5	84.3	94.6	45.7	57.9	54	47	68.3	57.8
NLN	82.4	85.1	72.3	77.1	84.5	75	80.1	80.5	69.2	67.2	65.3	68.4	66.2	62.9	71.5	67.5	62.7	79.6	55.4	58.9	64
FCF1	82.3	76	88	81.1	70.8	85.5	87.4	74.7	86.3	97.6	86.4	87.7	91.2	97.7	92.8	86.1	68.5	88.8	99.3	99.1	89.2
FTSJ3	82.3	79.7	69.3	82.4	80.9	78.1	93.6	71.3	78.1	80.5	80.6	67.7	76.5	70.8	68.2	82.9	67.6	85.5	76.7	71.9	69.1
SAFB	82.3	92	84.1	98.7	100	86.3	101.6	98.4	100.2	98.2	113.6	88.1	91.8	89.3	80.7	115.3	160.4	114.5	108.9	107.5	117.7
HSPBP1	82.3	69.8	81.9	82.4	74.7	77.1	86.7	77.3	90.2	82.9	96.9	79.5	85.9	80.5	82.2	73.9	105.2	65	66.2	76	71.8
DUS1L	82.2	81.3	89.2	92.5	88.8	84.5	84.6	82.8	91.2	90.9	99	92.5	85.2	80.1	97.1	85.3	114.4	83.1	66.9	81.8	91.5
HPF1	82.2	79	70.6	77.8	89.8	87.7	81	70	66.1	58.9	55.5	70	61.8	66.5	68.1	50.2	41.3	62.1	48.7	41.7	42.5
TUBG1	82.1	89	68.8	71.4	83.2	76.1	76.3	90.2	80.9	58.8	75.9	61.8	59.7	61.1	70.1	45.6	70.1	48.5	38.8	51.9	48.2
NFE2L3	82.1	78.2	102.5	90.4	77.8	98.9	78.3	83.8	99.5	50.6	40.9	69.3	53.1	60.3	75	24.2	27	37.7	25.1	42.3	30
ZWINT	82.1	75.8	76.3	84.6	77.3	78.4	94.2	80.8	79.3	87.6	84.9	80.2	88.6	82.8	77.5	89	95.2	89.3	87.6	83	90.1
LRRC47	82.1	74.6	77.3	89.3	65.5	69.7	88.9	76.1	90.7	94.9	102.1	92.2	84.3	84.7	98.9	107	85.7	104.2	103.3	89.6	98.4
PHF23	82.1	56.2	77.3	89.3	56.6	77	91.3	58.8	81	71.4	90.4	80.6	78.8	78.7	74.9	136.1	94.5	129.2	131.7	87.4	138.1
NUP54	82	79.6	85.6	87.4	73.1	92.4	92.2	73.9	94.9	83.5	69	96.9	77	68.8	92.1	59.1	54.7	58.5	68.4	65.6	67.1
TRIAP1	82	66.7	77.1	76.6	71.4	78.1	89.7	70.1	70.2	78.8	76.4	80.3	93.6	111.1	88.2	70	58.7	66.1	96.4	111.6	77.3
STARD7	82	120.4	77.6	85.2	110.8	81.8	81.4	110.8	83.7	74.3	84.8	81.6	66.8	72.3	78.8	102.4	120.8	112.3	87.3	84.5	92.8
ATRAID	82	73.2	81.3	81.4	80.8	76.1	79.2	73.9	76.2	81.6	80.5	83.4	81.8	93.9	80.1	76.1	84.1	75.6	81.6	84.8	78.4
ICMT	81.9	82.7	76	80.4	80.9	74	79.5	77	68.6	64.5	71.3	70.1	71.4	75.9	66.1	65.2	88.5	67.1	60.4	65.9	61
LAMTOR1	81.9	68.7	79.9	86.8	73.4	85.2	83.5	70.2	80	82.5	80.3	85.9	85.6	88	78.8	75.6	81	75.2	75.5	85.1	78.9
GRHPR	81.9	90.3	95.8	77.3	85.3	82.8	76.1	87.8	99.6	73.9	97	93.2	75	85.9	101.6	64.5	107.2	88.2	54.3	79.9	91.6
FAM96B	81.8	74	82	81.7	77.1	79.3	66.3	77	76.5	71.3	91	81.4	87	91	91.4	73.5	108.9	78.7	81	101.6	86.9
HAT1	81.7	70.3	65.7	78.2	71.3	66.6	76.6	68.6	63.1	73.6	65.5	60.9	76.2	67.5	63.2	68	60.1	60	66.3	62.4	54
GPATCH4	81.6	71	82	88	72.1	80.5	87.3	69.1	82.6	80.7	82.5	84.8	85	64.3	80.3	89.7	74.7	89.8	79.7	65.9	76.7
TCERG1	81.6	95.9	102.5	97.1	85.6	93.4	99.1	89.6	95.1	98.4	79.2	92.6	90.9	78	93.4	84.4	62.5	83.3	77.3	73	82
SNRNP40	81.6	85.6	67.9	80.8	84.9	78.2	82.6	84.7	70.4	68.9	79.1	72.3	63.5	68.5	65.3	70	73.4	71.1	61.7	59.2	58
MANF	81.5	95.8	73	91	100.1	77.5	82.9	96.7	81.5	62.1	82.5	72.4	64.1	86.1	67.7	83	68.5	88	78	65.5	89.6
FUBP3	81.5	75.5	92.4	89.2	85.5	93.8	88.8	81.4	108.1	92.1	101.5	101.4	83.5	99.2	98.8	79.7	81.5	82	76.7	75.3	87.2
CTNND1	81.5	83.6	76.1	82.6	78.2	76.1	80.2	77	76.8	72.5	69.8	75.2	70.1	62.1	76	79.3	70.2	87.7	65.9	56.7	76.7
VPS29	81.4	65.7	78.4	77.6	72.8	73.5	78	73	77.6	87.3	68.9	87.6	91.2	85.3	76.4	81.3	68	73.9	76.1	76.2	69.9
GLYR1	81.4	77	78.6	92	76.6	80.5	96.5	73.5	83.1	77.4	83.7	79.2	79.7	75.6	78.7	79.2	75.9	75.6	68.3	66.7	72
HCFC1R1	81.3	78.4	81.4	76.9	74.6	82.3	70.4	80.2	84.8	84.9	94.7	93.7	77.5	83.6	97.8	60.1	83.1	61.8	70.3	78.8	74.4
MGEA5	81.1	88.5	88.1	85.2	81.9	93.1	87.5	88.9	106.3	91.9	89.6	102.4	93.5	92	102.2	126.4	77.3	121	120.8	112.3	131.4
UQCR10	81.1	84.3	84.5	76.3	95.9	81.3	80.9	81	62.8	76.4	75.4	74	78.1	96.5	73.3	59.3	106.6	66.1	68.9	91	66.7
CDK9	81	93.8	69.7	79.9	82.2	86.6	78.2	90	78.9	64.3	70	66.5	69	59	79.7	71	68.9	86.7	62.9	59	91.6
COMMD6	81	86.6	65.7	78.7	84.2	76.7	81	73.1	58.3	70.4	70.9	70.7	79.7	101.7	65.3	73.7	67.7	65.7	81.9	79.3	52.2
NTPCR	81	68.1	70.6	76.4	63.8	77	75.2	66.1	77.2	75.5	79.1	79.1	82.5	97.2	77.4	80.9	68.8	84.8	93	92.6	89.7
TBPL1	81	73.1	80.2	78.6	84.8	76.9	86.2	78.2	68.7	61.9	65.1	69.9	69.2	71	63.2	53.2	47.9	54.6	63.9	57.3	57.2
APOC1	81	70.8	62.2	66	77.2	69.2	62	76.5	54.2	69.4	69	72.9	73.6	79.1	80.6	81.2	70.5	77.4	87.7	81.7	78.3
DDX46	80.9	82.1	79.8	80.9	83.2	85.9	85.6	83	83.1	75.3	69.8	79	72.5	69.8	77.8	69.7	48.5	63.3	60.3	61.3	57.6
IVNS1ABP	80.9	97.4	85.2	82.8	95.3	87.1	84.4	91.9	77.3	56.7	63.3	69.1	56.8	56.2	71.7	46.7	41.7	56.5	47.3	44.7	51.1
COA6	80.9	75.8	69	67.2	74.7	65	75	68.8	59.6	63.8	61.2	58.6	54.1	68.6	61.7	54	50	53.9	56.7	61	52.9
MRPS7	80.9	69.4	76.2	73.7	72.8	72.8	75.2	69.6	65.2	73.5	76.6	76.6	81.5	85.7	68.8	77	97.3	70.5	71.3	77.7	68.1
MRPL27	80.6	76	67.6	81.1	69.6	62.3	76.9	75.6	61.6	78.9	72.3	74.9	83.7	79.3	72.3	82.2	83.7	72.7	87.6	81	77.7
SOD2	80.5	74.5	70.4	76.1	70.9	69.2	76.9	75.5	72.7	71.3	68.1	70.4	72.8	78	72.5	69	81	69.3	70.8	88.7	64.3
NUSAP1	80.5	87.2	66.8	76.6	89.6	76.7	74.9	86.5	64.5	70	89.5	63.6	62.4	72.3	65.7	102.6	85.8	101.6	80.9	83.4	81.6
C11orf84	80.5	85.6	74.8	79.7	82.6	71.5	80.5	88.7	89.6	62.1	93.5	74	60.8	69.4	79.4	98	93.2	107.1	86	72.5	107.3
PKN1	80.4	88.8	75.4	82.9	83.8	69.8	76.9	90.3	93.3	75.5	113.7	81.1	70	69.1	89.6	79.3	166.6	83.6	60.7	68.1	81.4
ITSN1	80.4	82.4	69.9	85.3	77.5	75.2	93	93	71.9	92.2	62.2	79.2	73.8	52.2	79.8	86.4	58.2	83.4	69.5	66.9	83.8
BCL9L	80.4	40.3	103.4	126.9	36	110.6	108.7	39.2	159	146.9	141.5	143.5	132.2	79.6	141.9	97.6	73.4	93.2	84.8	68.7	118.7
STAG2	80.4	68.3	89.4	79.2	72.6	97	86.8	76.9	76.6	80.5	82.4	68.5	73	75.7	78.9	64.7	55.2	80.8	73	79.4	69.8
DESI2	80.3	76.2	71.7	80.3	78	79.8	83.6	75	72.5	82.3	78.1	78.1	83.2	85.1	73.5	82.4	83.9	78.1	84.4	83.6	74.7
TCEAL4	80.3	67.4	73.9	76.4	75.6	77.6	80.3	72.4	80.4	84.5	80.3	86	86.2	88.9	79.8	105.9	77.7	96.2	95.4	86.3	83.3
BRD4	80.3	96.4	95.5	121.4	83.4	113.8	102	96.5	130.1	121.7	132.2	128.7	119.2	109.9	107.7	98.5	89.8	122.6	89.7	104.5	116.8
CTPS1	80.3	84.8	70.2	77.8	71.3	72.2	80.3	71.9	75.1	71.9	67.9	62.7	75.6	57.2	70.9	76.4	70.4	74.2	68.9	61.9	72.4
PAM16	80.2	80.4	81.8	83.5	78.1	88.4	78.7	78.9	90.7	78.9	81	93.2	69.8	88.1	90.4	81.3	95.4	81.6	71.8	79.8	97
CCDC47	80.2	76.9	88.7	82.6	74.2	87.9	82.5	71.1	86	71.4	67.9	76.6	76.1	69.7	87.3	58.3	61.8	76.4	63.8	71.1	63.8
WDR6	80.1	99.7	81.6	91.8	92.2	87.6	84.9	81.6	96.2	106.4	92.6	106.3	90.2	79.3	93.2	140.4	99.8	141.6	119	104.5	136.3
PBX1	80.1	86.6	100.1	84	82.7	84.4	84.3	92.1	107.8	76.7	86.6	85.3	81.5	76.7	97.4	64	105.3	93.3	64.5	79.7	74.2
RBFOX2	80	82.6	83.3	83.4	80.5	85.9	81.7	84.7	94.1	87.9	84.9	84.2	79.8	63	87.3	100.9	81.5	100.4	82.5	69.2	92.6
USO1	80	86.9	80.6	75.2	92	83.6	79.5	86.6	78	59.1	59.5	64.3	59.7	66.1	72.7	37.7	39.1	48.4	42.7	47	45.2
COA3	79.8	74.1	67.4	69	75.5	63	68	76.3	65.4	59	72.9	65.7	69.1	60.6	59.8	55.6	63.1	57.6	49.2	46.9	53.4
NSUN2	79.7	78.3	86.2	82.4	75.1	85.8	88.9	75.4	86.1	82.6	85.4	89.5	80.9	77.9	86.4	79.3	75.8	78.2	72.8	71.6	80.4
ANXA2	79.7	84.2	55	84.2	82.1	58.6	89.5	80.5	57.4	139.1	118.1	81.1	118	102.6	85.3	270.3	171.9	237.3	227.3	137.5	217.4
SZRD1	79.5	83.8	80.4	83.5	81.3	74.7	79.2	85.1	78.1	71.8	85.6	77.2	63.2	65.5	73	79.9	94.1	80.5	65.3	73.9	79.7
GET4	79.5	70	79.9	92.8	66.2	81.6	94.9	76	104.1	89.7	100.1	86.8	86.3	91.5	93.5	87.4	93	78.8	78.3	89.8	88.7
SF3A2	79.4	82.9	85.5	94.6	75.6	75.8	87.1	82.7	108	99.5	102.7	94.6	86.6	67.6	96.9	120	110.5	105.5	92.4	76.6	114
LAMTOR2	79.4	75.1	81.3	78.9	85.2	82.4	78	74.4	57.4	78.9	75.4	71.5	82.3	88.1	68.3	70.4	72.1	71.6	74.3	86.5	75.8
YIPF3	79.4	75.8	79.9	83.7	75.2	84.2	87.9	82.1	88.6	75.9	95.3	75.6	79.5	82.8	100.4	81.3	101.2	78.9	81	92.7	75.4
TSTA3	79.3	61	64.1	76.5	60	59.8	69.7	59.8	70.2	74.7	80.4	69.9	77	61.7	70.4	93.4	82.4	79.6	79.9	71.5	79.6
RHOC	79.3	55.7	82.5	74.5	51.4	71.2	76.2	55.6	90.2	92.9	88.3	92.2	88	73.2	92.8	85.9	93.2	87.8	88.6	75.4	100.8
ENOPH1	79.3	74.2	73.5	75.6	77.5	74.8	79.2	76.5	72.2	68.1	65.4	69.8	76	77.9	75.4	56.8	60.5	60	59.8	65	61.6
C12orf10	79.3	73.8	71.1	66.5	80.3	75.2	72.3	76.7	61	72.2	71.5	75.3	72.4	75.6	66.5	64.3	69.1	71.6	62	73.8	62.7
TMEM205	79.2	77.2	85.7	80.2	72.3	79	76.9	82.2	87.9	80.1	90.3	88.3	79.4	83.4	91.6	82.7	110.6	93.2	84.1	94.2	91.7
SMARCA5	79.2	74.2	66.6	70.5	83.6	77.4	84.3	71.3	67.2	75.2	59.7	64.7	67	66.3	69.1	58.9	58.5	63	54.9	54.2	52.6
POLR2A	79.2	92	102.1	97.7	86.9	105.2	106.9	90.6	125.2	97.6	107.5	119	91.6	90.2	122.7	93.7	62.9	97.6	86.6	91.7	119.5
PHC1P1	79.2	40.3	90	82.6	36.2	90.3	83.4	41.2	106.3	70.7	42.9	91.7	71.4	32	101.6	53.6	30.6	58.8	39.9	26.2	54.5
HNRNPH2	79.1	88.4	65.7	74.7	89.4	63.5	82.4	85.8	59.2	67.2	57.3	56.1	58.6	53.4	57.3	69	52.2	64.4	58.2	47.4	53.4
ZMAT2	79.1	77.3	69.5	80	77.1	69.2	87.2	74	69.2	78.7	74.2	77.8	82.2	76.7	71.7	80.7	68.2	80.1	79.5	71.4	71.3
NRBP1	79.1	72.9	70.1	78.2	75	68.9	83.1	79.4	69.8	66.7	73.7	65.9	69.2	73.8	69.6	69	69.8	77.7	62.3	62.5	68.9
PCLAF	79	81.1	61.3	71.4	88.9	63.5	81.8	79.7	47.7	61.2	50.4	51.7	66.3	65.4	55.4	43	38.2	37.3	60.6	51.7	35.2
GNPDA1	78.9	70.5	77	84	71.4	68.3	82.3	69.8	67	82.6	69.2	75.6	83.9	66.5	78.5	88.2	72.6	94	85.7	70.4	86.7
PGAM5	78.8	82.4	74	84.4	71.5	63.1	76.4	78.5	89.4	71.5	92.9	74.8	76.3	74.7	92.2	72.5	102.1	73.7	54	61.7	74.5
NUP93	78.8	72.9	72	73.7	72	71.5	74.7	70.3	75.9	68.3	71	67.9	72.1	71	68.4	67.2	68.9	64.8	65.8	61.2	63.5
TTLL12	78.8	94.2	69	81.3	87.9	62.9	74.7	96.1	71.9	61.7	89.6	63.4	61.2	62.7	61.9	63.4	88.6	62.2	47.4	52.6	57.2
ATP5SL	78.7	75.5	73	71.7	73.5	70.9	68.3	74.2	72	72	88.2	68	72.6	79	75.4	66.6	98.3	68.4	61.5	75.4	69.7
LINC00665	78.7	75.6	67.4	82.7	70.8	67.9	84.2	75.4	72.5	85.1	92.1	64.8	84.1	89.1	65.8	94.4	102.9	78.1	84	89	71.1
SNRNP25	78.7	60.1	52.6	80.5	61.3	51.2	61.1	60.2	53.2	65.5	68.8	52.1	62.8	62.6	55	75.2	105.9	59.4	52.8	60.6	52.4
AGPAT5	78.6	70.8	68.6	79.3	69.2	73.1	81.7	72	68.4	67.8	61.7	64.4	74.2	65.8	67.6	56.8	51	57.3	57.8	53.3	55.7
AK6	78.5	62.3	75.4	75.3	64.4	80	67.2	65.3	60.7	68.5	81.7	61.7	80.9	75.6	73.1	54.7	59.5	52.6	51.6	56	46.7
GNL2	78.4	71	72.1	78.7	74	74.6	83.9	74.4	73.7	78.9	72.2	77.1	77.8	69.4	76.1	78.9	84.6	75.3	77.9	71.2	76.2
MRPL15	78.3	72	73.8	82.1	72.3	81.2	79.6	72.1	77.3	104.9	118.7	96.2	105.5	105.8	103.9	143	180	143.6	125	130	135.6
BOLA2B	78.2	76.9	63.5	80.2	81.9	66.4	59.4	87.5	54.5	84.9	58.8	70.8	80.8	79.1	62.3	96.9	57	61.5	97.6	77.7	49.5
TOP1	78.1	83.6	75.8	82.8	84.7	76.6	88.4	82.9	73.8	81.5	78.9	73.4	76.8	73.3	71.1	102.8	69.4	100.3	103.7	79.7	100.4
NGRN	78.1	73.7	75.7	76.6	70.2	67.8	77.1	72.9	70.5	76.3	86.7	77.4	83.1	85.8	75.2	84.3	98.9	82	84.1	91.3	77.2
MEX3C	78.1	84.2	64.1	82.3	80.4	74.6	84.4	85	81.2	62.3	78.1	67.1	60.6	71.4	68.6	78.8	60.3	79.2	77.1	64.7	76.4
GCN1	78	103.4	85.6	79.6	90.9	81	95.7	94.1	117.9	92.8	83.2	95.7	68.1	67.6	67	107.6	55.4	99.2	69.9	72.1	75.9
CELF1	77.9	76	82.3	87.1	69.2	84.5	81.4	69.2	92.1	95.7	82	83.7	79.6	72.9	85.9	101.7	80	109.8	100.6	75.6	101.6
CCAR1	77.8	80.4	93.9	87.3	76.1	90	94.9	71.9	93	102.4	93.5	85.6	90.9	81.7	86.9	100.3	76.5	116.1	108.4	91.2	100.3
SPIDR	77.8	80.9	79.1	73	85	64	88.3	94.6	95.7	61	81.2	61.3	56.6	52.1	70.3	52.3	67.2	44.7	44.7	51.7	38.6
IPO7	77.8	92.9	84.5	76.3	97.3	95.3	85.5	91.1	82.9	56.5	56.7	67.7	56.3	61.8	64.9	61.6	46.7	77.4	62.3	60.8	72.1
GLDC	77.8	74.7	62.3	89.5	71.9	55.6	78	69.8	66.9	62.2	57.9	48.1	62.4	48.6	48.9	50.2	36.2	43.7	44.2	33.1	40.4
EIF4EBP2	77.8	83.6	78	79.2	80.2	74.5	81.2	82.5	82.7	77.2	78.9	78.2	78	76.3	81.7	66.3	70.8	67.9	59.2	72.2	62.9
PDLIM7	77.8	83.1	75.7	95	78	83.6	78.3	75.4	105.9	137.6	115.1	138.2	102.1	77.2	118.9	184.4	157.2	175.5	140.5	100.4	184.9
HDAC3	77.7	69	80.8	80.9	67.5	72	77	68.2	81.9	76.1	85.8	82.9	73.9	75.6	82.5	75	82	78.7	66	79.4	76.3
CDK16	77.7	80.1	80	90.6	70.7	75.8	81.2	73.3	100.7	78.7	105.8	87	81.5	86.5	106.2	84.4	104.3	90.1	67.9	87.3	87.8
CTXN1	77.7	61	72.5	82.1	62	63.9	78.1	71.5	73.5	78.5	83.9	73.3	83.8	67.2	74.6	67.2	101.9	63.8	61.4	66.5	70.2
PCMT1	77.7	76.9	72	78.1	75.1	79.1	80	68.2	68.8	70	76.4	68.5	79.3	76.7	74	79.5	99.4	76.4	79.3	74.5	71.2
MAP4K4	77.6	85.6	72.6	80.8	78.7	72	82.1	83.6	81.6	83.9	92.6	76.7	80.9	76.6	83.3	103	84.4	115.1	88.1	87.2	107.9
HMOX1	77.6	20.7	104.9	136.5	20.8	128.8	134.5	25.9	117.5	509.8	228.3	289	431.8	183.9	276.8	408.1	479.1	491.5	483.3	388.1	682.7
FANCI	77.4	78.6	71.6	70.3	78.4	63.8	75.7	77.5	66.2	68	70.6	58.6	71.4	63.1	67.7	66.6	60.5	68.5	67.3	67.2	58.1
MRPL13	77.4	62.4	68.1	67.3	70.4	69.5	71.5	60.4	57	79.4	71.2	72.5	75.7	85.3	74.2	70.6	69	69.3	83.4	89.2	69.5
ATG4B	77.4	82.2	78.2	89	72.6	92.7	74.7	74.2	98.4	86.6	88.1	97.5	81.2	93.4	88.9	114.3	99.4	98.2	90.7	97.5	97.2
TTC1	77.3	61.3	64.6	70.8	67.3	68.6	74.2	62	61.1	74.1	68.4	66.8	71.3	77.1	71.7	77.2	75.9	77.3	78.1	77.5	64.6
ZFP42	77.2	91.8	72.5	80.3	90.9	75.4	83.2	90.5	67	95.8	86.2	88.1	80.6	74.5	82.9	156.1	109.1	157.1	144.6	95.2	142.6
RABGGTB	77.1	98.3	74.7	88	98.3	93.2	89.1	94.3	85.3	64.1	69.6	75.4	55.7	61	68.9	121.7	68.7	122.6	116.3	76.4	111.5
POLR2C	77.1	67.7	68.5	70.1	63.8	73.7	72.7	70.7	71	70.2	76.9	80.9	73.9	78.1	67.9	64.2	76.5	61.6	66	70.4	59
SFT2D1	77	67.4	75.2	81.1	64.9	74.3	76.2	68.6	80.6	91.9	73.6	84.3	81.2	75.3	90.7	85.4	59.3	89.1	89	67.3	92.3
KNOP1	77	94.4	72.5	72.1	95.7	74.3	76.8	94.4	81.2	71.7	77.6	68	77.8	73.8	77.5	79.1	52.8	73.7	76.8	68.7	67.4
AIDA	77	69	71.5	73.5	72.1	73.4	73.2	71.9	75.6	69.5	70.4	72	79.2	73.5	76.2	68.9	84.3	75	67.5	74.9	67.8
SGTA	77	68.2	71	73	67.2	63.4	70.8	69	81.2	73.7	90.7	75.5	76.5	73.5	78.6	88.1	109.6	87.7	80.4	83.5	91.7
SCRIB	76.9	83	77.7	94.4	67.9	65.3	78.9	74.6	109.7	77.2	112.2	100.3	83.5	84.7	113	83.7	66.7	78.7	103.7	106.7	128
CHCHD1	76.9	76.2	71.6	71	77.2	69.2	64.4	73.4	65.8	58.1	65.7	65.5	61.9	70.8	62.5	46.5	75.4	47.5	51.5	58.7	44.7
CBX5	76.8	75.8	79.7	78.9	64	77.3	77.1	66.8	84	93.2	86.7	83	91.8	87.2	79.9	96.5	70.5	93.9	83.2	94.8	91.6
CBR1	76.8	126.5	85.7	83.6	117.8	82.1	76.8	130.8	87.9	47	86.1	78	55	71.5	72.7	46.8	87.8	60.1	39.8	49.4	56.9
BAG1	76.7	66.7	75.4	75.9	68.6	72.6	72.1	73.2	73.1	75.3	81.3	76.5	73.4	78.4	71.9	94.5	102.8	93.6	90.8	82.1	97.8
ALDH9A1	76.7	69	62.8	77.4	59.6	59.7	72.4	59.3	69.3	68.2	71.9	68.9	71.6	72.2	79.5	76.4	62.1	80.8	72.9	65.3	71.1
SF3B4	76.7	73.7	76.5	89.3	68.9	73.6	84.4	74.9	80	89	85.2	84.9	88.5	77.4	80.5	95.6	85.2	87.9	84.5	74.7	86.4
CORO1B	76.7	74.2	89	88.6	67.1	77.5	71.1	77.9	79.6	91.3	85.8	86.7	77.5	82.8	91.9	83	90.6	93	60.9	80	88.4
LITAF	76.7	77	98.4	71.1	69.6	89.7	72.5	67.8	95.4	75.4	89.8	99.3	76.4	81.5	97.6	65.8	99.1	105.8	72.3	75.5	97.8
THUMPD3-AS1	76.6	68.4	89.3	86.3	70.8	103.1	90.1	73.9	96.2	87.9	62.4	87.5	87.7	84.2	95	60.4	32.5	55.7	58.2	66.6	55.1
ITPA	76.6	77.8	69.9	79.5	70.3	74.6	73.8	74.6	79	78.6	102.1	78.1	85.6	82.3	80.2	70	110.4	68.9	73.2	84.8	69.4
SDCBP	76.6	69.2	78.2	72.1	74.3	77.4	81.5	75.9	74.7	80.8	77.9	73	79.3	82.5	79.2	76.5	85.6	88.9	78.1	79.9	89.1
CDKN1A	76.6	13.9	96.6	114.1	12.2	111.2	120.1	14.8	126.2	159	104.2	178.8	265.4	253.8	222.1	54.3	50.9	62.3	296.4	407.3	291.7
SCNN1A	76.6	76.3	97.5	90.5	66	90.1	87.9	77.1	107.1	111.2	134.6	101.6	92.9	94.2	120.4	112.8	123.9	140.7	95.1	113	125.8
HAUS1	76.6	78.9	66.9	64.9	79.2	68.4	73.6	72.4	65.8	61.3	71.2	70.6	66.3	76	61.2	53.5	85.8	53.3	51.6	64.5	51.1
PRCC	76.5	80	76.7	84.1	70.6	75.2	85	78.6	91.4	82.2	94.1	83.6	81.3	77	86.8	83.8	86.3	86.4	79.4	83.1	82.9
NOB1	76.5	72	74.9	80.2	70	76.2	76	74.3	79.1	75.9	89.3	76.5	74.8	73	82.6	94.1	107.9	90.9	89.3	73.6	88.8
CITED2	76.5	78.3	63.6	85.6	74.5	69.3	69.8	93.1	79.1	56.8	73.1	65.7	50.9	37.4	69.6	50.2	77.7	54.4	47.1	48.4	65.8
SLC39A10	76.5	102.1	84.8	71.7	104.4	94.3	83.4	99.5	87.1	82.7	64	81.6	84.3	78	84.2	68.2	48.7	73.3	63.2	66.7	64.1
RBM42	76.4	65.5	85.1	80.8	69.9	77.9	73.2	74	95.6	79.5	107.7	83.7	81.1	86.7	103.8	80.9	130.1	86.4	78.7	90.2	95.8
SNORA73B	76.4	55.1	63.4	82.6	56.5	88	129	53.7	73	78.6	60.5	88.6	57.9	70	72.5	149.5	77.5	142.9	125.8	96.6	162.5
BCAS2	76.4	62.9	67	70.3	68	62.8	75.2	66.3	60.6	79.1	81.3	72.7	79.2	78.3	72.6	88	92	88.9	93.9	92.6	80.9
PROSC	76.4	63.8	74.8	77.5	71.4	66.8	70.2	71.6	79.9	76.9	89.2	62.6	85.8	86.3	72.6	71.4	103.6	75.8	67.7	92.7	67.7
SNX17	76.4	62.8	68.8	72.5	63	58.8	65.6	63.3	67.6	59.9	79	67.5	64.2	66.6	64.1	64.4	71	68.6	57.3	67.4	56.5
TYMS	76.3	72.8	77.1	83.1	72	73.4	79.9	70.4	71.5	88.1	76.5	84.8	101.3	98.5	84.7	76.6	66.2	67.9	100.3	113.7	94
NAXE	76.3	64.6	65.2	69.6	60.1	54	65	64	76.2	67.5	85.6	62.4	71	67	70	62.2	91.1	62.1	54.4	62.7	64.1
C21orf59	76.3	67.6	59.5	70	70	63	75	68.2	62.5	59.3	62	56.2	68.1	59	59.7	54.4	55.6	51.4	53.7	47.9	45.6
RBM25	76.2	88.4	95.5	88	87.2	96.7	96.3	85.1	95.3	94.3	93.4	82.2	86.4	90.1	92.6	121.2	64.1	140	117.5	85	122.2
PYCR2	76.2	74	90.9	90.2	76	92.5	85.2	72.9	97.1	80.2	87.5	88.8	75.2	84.7	81.1	75.6	71.8	67.4	68.1	70.3	69.5
TMEM230	76.2	71.5	71.9	70.3	74.1	73.5	70.7	70.3	68.3	71.1	67.8	67.3	76.4	74.7	74.6	58.1	75.5	59.8	59.5	68.1	59.8
AUTS2	76.1	66.7	119.6	106.1	62.5	127.3	97.4	66.6	129.4	73.6	121.5	102.1	79.1	94.2	98.6	75.2	40.2	53	58.2	75.1	55.5
HIGD2A	76.1	111	113.7	70.8	104.3	113.4	65.6	105.9	108.2	76.6	117.2	119.4	81.7	123.3	107.6	68.7	153.7	95.2	64.5	114.8	103
JADE1	76	78.4	84.5	90.5	80	90.6	82.4	86.2	94.8	78.3	86.1	93.3	74.9	66.3	82.3	82.9	82.4	79.6	73.5	62.5	82.6
PLXNB1	75.9	93.1	75.7	98.2	88.1	90.3	87	95.8	102.6	101.3	79.4	101.6	73.6	76.1	91.8	129.3	44.7	95.1	106.1	85.2	134.8
SMIM7	75.9	71.1	76.4	72.3	67.1	83.2	67.8	69.4	81.2	77	84.3	81.3	77.2	81.8	79.4	72.8	64.2	77	69.5	79.1	70.8
SS18L2	75.8	77.5	60	66.7	84.7	63.9	77.1	68.9	55.3	45.9	43.3	55.5	51.3	50.8	54.1	50.6	39.6	52.9	54.7	45.3	51.3
AGPAT1	75.8	79.8	80.6	78.1	76	79.9	80.3	82.3	87	68.4	88.1	77.2	78	80.2	85.1	44.5	57.1	49.6	45.2	65.3	53.8
NR2F6	75.7	83.7	73.5	78.4	82.7	67.9	69.4	91	86	51.5	81.9	66.9	50.6	59.3	70.6	50.5	103.2	57.4	43.3	47.8	58.5
HMGA2	75.7	79.3	83.3	76.7	85.7	77.8	76.2	85.2	74.5	80.1	72.7	70	81.3	81.3	71.6	70.8	112	68.1	69.6	73.2	66.3
PPP2R2A	75.6	86.2	73.9	93.6	90	78.7	88.4	85.4	82.4	80.5	71.5	87	78.9	65.8	73.9	93.9	70.5	92.5	90	74.8	86.5
42801	75.5	78.8	63.6	74.8	86.7	74.4	79.7	79.7	65.6	73.2	64.4	62.8	61.9	64.7	70.5	80.5	61.5	88.6	83.4	68.7	78.3
ANKHD1	75.5	69.1	83.5	87.8	65.1	88.1	85.5	67	92.7	86.3	69.6	88.9	80.3	72.6	87.9	84.8	59.6	89.3	87.2	69.7	87.6
ANAPC15	75.5	64.2	66.3	74.3	69	63.6	71.1	68.8	68.8	79.5	80.7	73.1	79.8	70.2	79.7	81.8	74.1	80.6	71.8	81.4	72.6
MTA3	75.5	90.5	67.1	74.6	90.4	74.7	72.5	86.4	73.6	56.8	69.6	64.7	56.1	63.3	70.6	62.8	56.6	73.5	52.4	54	60.3
EMD	75.4	81.4	79.7	79.8	72.4	78.2	80.2	80.3	85.7	85.9	100.5	92.8	79.4	90.2	90.7	69.8	105.8	90.9	70.8	89.6	79.3
DDX11	75.3	74.9	76.5	84.9	65.8	80.6	79.3	74	90.3	79.4	69.1	88.3	75.2	50.2	85	111.6	56.6	99.7	83.1	56.5	82.6
RAB5C	75.3	72.3	74.7	77.8	64.3	71.3	77.1	70.5	78.4	69.9	73.6	76.6	71.7	67.4	71	69.9	74.4	71.7	69.3	66.7	71.9
NUP50	75.2	80	86.7	71.8	82.6	75	73.4	79.2	90.4	65.6	75.9	75.9	62	72.9	75.5	70	96.7	102.4	71.4	69.2	105.6
UFD1L	75.1	68	68.8	74.2	71.1	68	76.8	70.3	76.2	73	82.6	79	72.2	70.5	74.5	69.9	82.1	65.8	70.9	64.9	79.5
ARRB2	75.1	70.6	80.3	81.8	72.1	76.6	73.3	75.5	96.1	73	90.7	87.4	80.4	70.5	91.4	60	81.5	69.1	49.8	69.1	72.1
IK	75	85.1	87.5	70	67.8	73	84.3	75.3	75.8	82.3	97.7	78.1	73.9	83.9	91.1	89.6	77.4	80.1	87.2	87.2	79.3
GTF2F1	75	59.3	72.3	83.2	70.5	82	73	73.2	83.9	72.8	76.7	73.4	71.4	77.2	78.2	64.9	74.9	69.4	62.6	70.6	65.5
CUL4A	75	75.7	78.2	70.4	76.2	81.5	74.8	75.1	81.1	72.2	69.9	85.2	63.6	66.6	78.6	84	82.3	99.1	70.7	61.9	94.1
GPRC5B	75	63.7	72.3	76.8	60.4	70.3	75.2	63.7	72.1	68.4	68.2	65.6	63.7	52.8	63.7	75.1	59.2	61.6	60.4	47.4	53.1
ATP13A3	75	100.7	97	93.4	87.9	104.9	91.6	91.2	97.4	77.9	62.1	77.5	76.6	67.4	79	71.1	55.6	75.8	67.8	61.3	76.9
CXXC1	75	66.2	82	78.7	58.7	70.1	69.1	61.8	79.1	66	73.3	64.6	62.8	55.3	59.9	78.9	64.9	77.5	60.9	50.4	67.6
COX16	74.9	67.3	71.5	73	73.2	70.6	75.3	74.4	56.9	66.7	56.3	59.4	64.3	67.4	70.1	70.4	42.8	60.7	62.7	69.5	58.4
ATP6V1D	74.9	58.4	63.2	74.9	65	63.9	74.2	65	62.5	85.6	74.9	65.4	69.4	73.6	79.2	77.9	73.7	80.7	88	73.3	82
RALA	74.9	69.8	70.4	70.9	71.7	72.5	69.3	69	67.8	68.1	67.2	68.5	73.1	79	69.2	64.5	57.4	67.2	66.8	79.3	70.6
VPS72	74.9	75.9	59.1	77.6	72.8	61.1	72.1	84.9	57.8	66.4	84.5	60.2	67.6	68.1	70.3	86.2	89.2	76.3	73.7	72.7	68.5
STAU1	74.8	75.2	65.1	76.5	77.1	68.8	82.5	76.5	70.7	66.8	66.7	64.1	66.1	60.9	66.3	67.1	60.7	64.6	57.7	54	57.4
CTGF	74.7	100.2	67.6	105.4	109.3	104.6	99.7	108.1	120.9	118.4	79.6	135.8	92.7	62.5	141.5	142.4	124	112.6	132.9	97.7	158.1
FAM32A	74.6	67.4	68	75	65.1	64.1	76.9	64.5	64.3	65.5	66.6	65.1	71.4	71.6	70	79.1	80.1	79.6	70.6	72.5	68.5
ZNF787	74.5	59.6	68.8	83.9	62.6	64.5	73.5	64.4	79.2	69.8	97.2	74.4	73.5	69.3	74.9	66.5	110.3	66.5	59.4	72	70.6
RAB11B	74.5	75.9	94.8	101.9	68.6	77.1	83.3	79.7	102.1	91.4	116	102.5	94.1	84.2	106.3	99.5	124.7	97.2	88.3	95.9	109.9
GPAA1	74.5	57	82.4	66.2	54.8	58.3	63.5	66	86.6	75.3	99.6	91.4	68.6	69.4	84.6	69.4	75.3	68.4	61	76.4	86.4
UBE2G2	74.5	79.7	90.4	83.7	81.2	94.2	77.1	75.8	103.7	75.3	70.1	96.3	78.4	68.5	91.2	70.4	67.9	81.9	63.6	66.7	78.8
RAB17	74.4	50.1	24.1	76	50.8	18.3	77.1	50.9	19.6	57.4	36.3	19.4	52	29.2	16.9	37	20.1	8.2	29.7	18.7	9.8
BRD7	74.4	87.9	62.6	76.4	80.1	80	82.7	77.8	72.6	61.5	57.1	57.2	57.1	62.4	69.2	57.1	52.5	81.5	58.5	60.3	61.1
MDM2	74.4	34.4	103.4	82.9	40.8	125.5	107.4	38.9	119.1	211.3	124.2	209.9	264.3	266	246	121.4	71.6	116	359.7	460.2	322.2
PLEKHG2	74.3	38.9	60.4	85.2	33.2	65.8	77	36.2	99.3	92.9	58.4	86.4	82.4	44.8	101.8	56.7	37.5	61.7	48.8	41	74.3
DDAH2	74.3	61.6	66.8	78.1	53.7	54.6	74.7	65.8	73.7	84.1	97.4	71.3	79.7	75.3	82.7	82.3	98.3	78.7	72.3	75.1	77.8
GADD45A	74.2	41.3	84.7	115	46.1	104.5	108.8	48.1	124.7	193.6	140.6	178.4	224.9	182	223.4	104.2	101.6	97.3	202.9	264.4	206
MAX	74.1	72.7	67.8	78.1	64.8	72.5	66.1	67.2	68.4	56.9	86.4	63.6	63.2	61	64.8	72.7	55.4	78.4	71.8	60.8	76.8
MRPS21	74.1	72.9	72.8	75.2	73.4	73.3	74.7	67.5	69.1	73.7	66.4	71.4	78.7	76.3	70.5	69.7	64.2	60.8	68.1	65.2	61
ELP2	74.1	82.5	81.5	70.1	75.9	82.2	82.3	75.3	75.7	68.7	71.1	68.5	74.5	83.8	84.4	83.6	77.3	75.9	83	74.8	67.6
LAGE3	74	62.6	72.4	72.4	63.7	59.9	65.1	65.9	65.5	66	78.1	61.7	71.6	67	65.9	60.6	92.8	61.3	63.7	76.7	67.2
UFC1	74	68.7	65.7	69.8	73.4	60.4	60.9	64.3	68	67.5	76.7	66.9	67.2	74.4	60.7	73.9	84.9	68.6	67.4	71.3	61.7
MRPL16	74	75.4	72.1	65.8	77.8	68.4	73.5	75.6	62.8	60.9	64.2	65.9	61.9	58	59.6	63.4	61.6	59.3	65.1	57.1	56.5
GGA2	73.9	85.1	78.8	73.1	70.5	77	65.2	86.5	88.6	61.5	66.3	65.7	58.3	52.7	60	65.1	82.2	89.1	47.1	39.7	71.8
ARPC5L	73.9	62.9	60.6	74.5	61.8	60.9	76.2	67.9	63.1	68.6	74	63.7	69.7	79.3	68.7	67.3	71	65.7	74	75.9	68.5
NDUFA5	73.9	62.1	71.5	65.4	67.2	76.7	74.8	66.7	67.5	77.2	64.5	74.1	76	80.7	78.7	77.2	58.8	73.5	83.3	83.6	70.2
UPP1	73.9	37.4	74.5	111.9	39.6	98.1	95.5	38.6	117.1	239.3	151.3	170.4	183.6	106.5	156.2	273.6	207.1	201.5	240.6	144.7	246.2
BCAR1	73.8	66.8	83.1	94.8	64	80.1	86	71.9	127.9	98.8	121.6	125	92.7	66	131	96.6	128	104.4	76.3	79.2	119.8
EPHX1	73.8	70.1	74.1	66.1	68.3	63.5	69.9	67.3	82.2	81.4	87.7	79	72.2	73.1	80	91.8	82.2	96.1	80.2	94.5	99.3
DDX6	73.8	77.6	79.9	76.3	77.1	74.1	79.6	73.7	74.3	67.8	59.8	63.2	60.8	64	59.2	83	64	88.6	79.1	61.7	79.2
RPP30	73.8	48.8	68	74.3	51.6	69.9	72.1	52	65.5	71.8	60.2	70.1	70.6	66.7	65.7	69.5	68.2	71.8	73	67.6	71.2
GINS4	73.7	67.8	64.6	81.3	60.3	73.4	73.6	69.6	70	62.9	49	66.3	62.9	54.7	72.3	55.3	42.6	49.8	57.5	45.4	50.7
EMG1	73.7	66.9	69.1	73	70.8	73.9	73.7	67.8	68.8	72.6	78	70.5	66.7	61.4	69.6	74.9	73.8	76.5	66.9	59.1	68.7
TMEM98	73.7	69.4	68.4	70.4	67	53.7	74.5	65	70.3	66.8	88.5	61.6	75	70.8	68	57.8	83.1	52.9	57.9	69.4	53.6
ERAL1	73.7	62.8	68.6	61.5	63.5	59.7	65.6	63.2	71.3	65.6	86.5	72.3	74.5	73.1	69.4	54.2	86.5	52.9	51.8	66.7	57.9
AC007326.11	73.7	39.4	114.2	90.3	33.8	137.1	88.1	34.1	107.7	136.6	51.1	148	147.4	80	133.6	176.8	41.1	222.4	196.8	99.2	265.7
PAIP1	73.7	80.6	67.8	76.2	80	72.5	75.8	78.7	71	60.9	68.9	64	60.3	64.6	69.4	71.6	74.5	78.8	72	58.8	70.1
OGFOD1	73.7	63	68.2	76.9	61.6	67.9	65.4	61.1	71.5	78.1	87.8	75.3	77.7	77.3	72.3	91.6	95.6	85.8	79.5	80.7	83.7
GRSF1	73.6	72.3	64.1	69.7	71.6	69.1	73.6	71.9	69.6	67.1	65.4	63.8	62.7	64.6	65.7	86.1	68.1	89	78	63.7	76
NELFE	73.6	59.9	77	71.8	61.8	68.2	70	59.3	71.1	68.4	82	79.8	77.5	66.1	82.9	70.1	87	79.1	69.1	69.9	83.2
CAPZA2	73.5	79	68.1	73.9	77.6	69	73.1	87	75.5	55.2	63.3	63.9	50.7	55.5	57.1	68.6	56.4	67.1	60.2	50.6	61.1
SEC11C	73.5	68.9	68	73	68.4	68.7	69	57	62	77.6	71.7	57.1	79.4	71.3	79.9	78.5	72.6	84	101.1	85.6	87.8
MRPL43	73.5	69.5	70.4	71.6	65.1	61.9	68.8	67.1	67.7	60	70.1	62.7	61.3	55.3	67.7	49.9	64.4	55.5	47	53.6	55.7
POLR2J	73.4	68	76.1	75.8	71.1	72.9	73.6	74.5	79	72.8	82.3	74.8	71.8	87.3	74.2	75.2	89	79.9	68	85.1	79.7
PPP6R3	73.4	80.4	66.4	78.3	80.8	78	81	77	84.6	63.8	59.3	62.4	68.3	60	68.1	59	60.9	65.8	60.9	59.8	68.8
CASC3	73.4	76.4	72	84	67.1	74.2	76.2	72	75.8	80.9	73.3	81.6	76.6	76.9	79.9	85.7	60.1	77.9	79	72	80.6
DDX3Y	73.4	76.6	75.3	68.2	79.8	81.3	73.2	75.6	71.2	59.4	56.8	66.7	58	58.8	67.9	65.9	42.8	67.4	67	64.9	75.6
TPD52L2	73.3	67.2	70.9	77.6	64.8	69.7	74.7	63.6	72.1	76.3	73.5	75.6	75.7	74.2	77.6	87.9	71.3	84.4	79.5	73.1	82.2
UXT	73.3	69.5	74.7	74	81.5	77.6	72.7	69.1	66.7	77.1	70.9	74.4	78.5	86.4	69.3	83.1	86.1	86.8	89.2	91	76.8
NDUFB3	73.3	66.3	60.2	64.8	65.9	59.7	68.8	66	46.9	70.5	54.8	57.7	62.7	71.2	52.2	60.5	52.3	58	71.7	65.1	53.7
ERI3	73.3	60.4	62.7	66.1	60.8	55.9	62.3	66.2	63.9	67.9	63.1	66.3	73.5	63.2	61.1	60.9	73.6	64.3	55.1	58.5	55.8
[truncated: 54,469 more rows]
